# Supplementary material for: Implication of fibroblast growth factor 7 in ovarian cancer metastases and patient survival
Source: Front Oncol. 2025 Jan 16;14:1524606. doi: 10.3389/fonc.2024.1524606 (PMC11779605; doi:10.3389/fonc.2024.1524606)
Supplement: Supplementary file 1 [file Table1.xlsx]

## Sheet: Supplemental Table 1_ ProbeAnno
################################################################################################################################################
Supplemental Table 1: nSolver Advanced Analysis Probe Annotation File
################################################################################################################################################
# This file can be edited - saved and then imported into the nCounter Advanced Analysis.
# The following columns are required to be present in the following order:
# 1. ProbeID - the probe id must be unique within the file
# 2. Codeset.Name
# 3. Probe.Label
# 4. Analyte.Type
# 5. Is.Control - TRUE or FALSE
# 6. Control.Type
# 7. Related.Probes - semicolon delimited list of probe ids
# 8. Probe.Annotation - semicolon delimited list of annotations
# 9. KEGG.Pathways - semicolon delimited list of KEGG Pathway IDs
# 10. Cell.Type
# 11 Official.Gene.Name
# Other columns can be added starting with column number 12
################################################################################################################################################
ProbeID	Codeset.Name	Probe.Label	Analyte.Type	Is.Control	Control.Type	Related.Probes	Probe.Annotation	KEGG.Pathways	Cell.Type	Official.Gene.Name	Fusion.Probe.Type	Fusion.Base	SNV.Probe.Type	SNV.LocID	SNV.annot
ERCC_00154.1:115	ALL	NEG_H(0)	mRNA	TRUE	Negative
ERCC_00041.1:440	ALL	NEG_B(0)	mRNA	TRUE	Negative
ERCC_00098.1:785	ALL	NEG_E(0)	mRNA	TRUE	Negative
ERCC_00126.1:220	ALL	NEG_F(0)	mRNA	TRUE	Negative
ERCC_00096.1:230	ALL	NEG_A(0)	mRNA	TRUE	Negative
ERCC_00076.1:355	ALL	NEG_D(0)	mRNA	TRUE	Negative
ERCC_00144.1:15	ALL	NEG_G(0)	mRNA	TRUE	Negative
ERCC_00019.1:140	ALL	NEG_C(0)	mRNA	TRUE	Negative
ERCC_00092.1:540	ALL	POS_D(2)	mRNA	TRUE	Positive
ERCC_00112.1:695	ALL	POS_B(32)	mRNA	TRUE	Positive
ERCC_00002.1:850	ALL	POS_C(8)	mRNA	TRUE	Positive
ERCC_00035.1:485	ALL	POS_E(0.5)	mRNA	TRUE	Positive
ERCC_00034.1:195	ALL	POS_F(0.125)	mRNA	TRUE	Positive
ERCC_00117.1:385	ALL	POS_A(128)	mRNA	TRUE	Positive
NM_000546.2:1330	NS_HS_TUMORSIG_V1.0	TP53	mRNA	FALSE			Senescence;p53 Signaling;Immortality & Stemness;Epigenetic & Transcriptional Regulation;EMT;DNA Damage Repair;Cell Cycle;Apoptosis	hsa04010;hsa04071;hsa04110;hsa04115;hsa04151;hsa04210;hsa04211;hsa04310;hsa04722;hsa04919;hsa05014;hsa05016;hsa05160;hsa05161;hsa05162;hsa05166;hsa05168;hsa05169;hsa05200;hsa05202;hsa05203;hsa05205;hsa05206;hsa05210;hsa05212;hsa05213;hsa05214;hsa05215;hsa05216;hsa05217;hsa05218;hsa05219;hsa05220;hsa05222;hsa05223;hsa05230		TP53
NM_000963.1:495	NS_HS_TUMORSIG_V1.0	PTGS2	mRNA	FALSE			TGF-beta Signaling;NF-kB Signaling;Myeloid Immune Evasion;Inflammation;EMT	hsa04064;hsa04370;hsa04668;hsa04723;hsa04726;hsa04921;hsa04923;hsa05140;hsa05200;hsa05204;hsa05206;hsa05222		PTGS2
NM_001955.2:770	NS_HS_TUMORSIG_V1.0	EDN1	mRNA	FALSE			HIF1 Signaling	hsa04066;hsa04668;hsa04916;hsa04933		EDN1
NM_002468.3:2145	NS_HS_TUMORSIG_V1.0	MYD88	mRNA	FALSE			NF-kB Signaling;Inflammation	hsa04064;hsa04210;hsa04620;hsa05132;hsa05133;hsa05134;hsa05140;hsa05142;hsa05143;hsa05144;hsa05145;hsa05152;hsa05161;hsa05162;hsa05164;hsa05168		MYD88
NM_002895.2:2915	NS_HS_TUMORSIG_V1.0	RBL1	mRNA	FALSE			TGF-beta Signaling;Cell Cycle	hsa04110;hsa04350;hsa05203		RBL1
NM_003234.1:1220	NS_HS_TUMORSIG_V1.0	TFRC	mRNA	TRUE	Housekeeping					TFRC
NM_004111.4:425	NS_HS_TUMORSIG_V1.0	FEN1	mRNA	FALSE			Immortality & Stemness;DNA Damage Repair;Cell Cycle	hsa03030;hsa03410		FEN1
NM_004476.1:695	NS_HS_TUMORSIG_V1.0	FOLH1	mRNA	FALSE			Tumor Antigen	hsa00250		FOLH1
NM_005080.2:440	NS_HS_TUMORSIG_V1.0	XBP1	mRNA	FALSE			mTOR Signaling	hsa04141;hsa04932;hsa05166		XBP1
NM_013372.5:575	NS_HS_TUMORSIG_V1.0	GREM1	mRNA	FALSE			TGF-beta Signaling;EMT			GREM1
NM_032427.1:4125	NS_HS_TUMORSIG_V1.0	MAML2	mRNA	FALSE			Notch Signaling	hsa04330		MAML2
NM_000181.1:1350	NS_HS_TUMORSIG_V1.0	GUSB	mRNA	TRUE	Housekeeping					GUSB
NM_000043.3:90	NS_HS_TUMORSIG_V1.0	FAS	mRNA	FALSE			TNF Superfamily;Apoptosis	hsa04010;hsa04060;hsa04115;hsa04210;hsa04650;hsa04668;hsa04932;hsa04940;hsa05010;hsa05142;hsa05143;hsa05161;hsa05162;hsa05164;hsa05168;hsa05200;hsa05205;hsa05320;hsa05330;hsa05332		FAS
NM_000074.2:1225	NS_HS_TUMORSIG_V1.0	CD40LG	mRNA	FALSE			TCR Signaling;T-cell Costimulation;NF-kB Signaling	hsa04060;hsa04064;hsa04514;hsa04660;hsa04672;hsa05144;hsa05145;hsa05310;hsa05320;hsa05322;hsa05330;hsa05340;hsa05416		CD40LG
NM_000389.2:1975	NS_HS_TUMORSIG_V1.0	CDKN1A	mRNA	FALSE			Senescence;Cell Cycle	hsa04012;hsa04066;hsa04068;hsa04110;hsa04115;hsa04151;hsa04630;hsa04921;hsa05160;hsa05161;hsa05166;hsa05169;hsa05200;hsa05202;hsa05203;hsa05205;hsa05206;hsa05214;hsa05215;hsa05218;hsa05219;hsa05220		CDKN1A
NM_000633.2:1525	NS_HS_TUMORSIG_V1.0	BCL2	mRNA	FALSE			Immortality & Stemness;Apoptosis	hsa04064;hsa04066;hsa04071;hsa04141;hsa04151;hsa04210;hsa04261;hsa04510;hsa04630;hsa04722;hsa04725;hsa04933;hsa05014;hsa05145;hsa05152;hsa05161;hsa05169;hsa05200;hsa05206;hsa05210;hsa05215;hsa05222		BCL2
NM_001168.2:1215	NS_HS_TUMORSIG_V1.0	BIRC5	mRNA	FALSE			Hippo Signaling	hsa04390;hsa05161;hsa05200;hsa05210		BIRC5
NM_003701.2:490	NS_HS_TUMORSIG_V1.0	TNFSF11	mRNA	FALSE			TNF Superfamily;NF-kB Signaling	hsa04060;hsa04064;hsa04380;hsa04917;hsa05323		TNFSF11
NM_002341.1:330	NS_HS_TUMORSIG_V1.0	LTB	mRNA	FALSE			NF-kB Signaling;Inflammation	hsa04060;hsa04064;hsa05323		LTB
NM_001759.2:5825	NS_HS_TUMORSIG_V1.0	CCND2	mRNA	FALSE			Cell Cycle	hsa04068;hsa04110;hsa04115;hsa04151;hsa04310;hsa04390;hsa04510;hsa04630;hsa04917;hsa05162;hsa05166;hsa05202;hsa05203;hsa05206		CCND2
NM_002460.1:325	NS_HS_TUMORSIG_V1.0	IRF4	mRNA	FALSE			Interferon Response			IRF4
NM_002634.2:1270	NS_HS_TUMORSIG_V1.0	PHB	mRNA	FALSE			Myc;MAPK Signaling;Androgen Signaling			PHB
NM_003954.1:620	NS_HS_TUMORSIG_V1.0	MAP3K14	mRNA	FALSE			NF-kB Signaling;MAPK Signaling	hsa04010;hsa04064;hsa04210;hsa04380;hsa04660;hsa04668;hsa04672;hsa05120;hsa05166;hsa05169		MAP3K14
NM_005225.1:935	NS_HS_TUMORSIG_V1.0	E2F1	mRNA	FALSE			Senescence;Cell Cycle	hsa04110;hsa05161;hsa05166;hsa05200;hsa05206;hsa05212;hsa05214;hsa05215;hsa05218;hsa05219;hsa05220;hsa05222;hsa05223		E2F1
NM_005983.2:615	NS_HS_TUMORSIG_V1.0	SKP2	mRNA	FALSE			Wnt Signaling;Cell Cycle	hsa04068;hsa04110;hsa04120;hsa05168;hsa05169;hsa05200;hsa05203;hsa05222		SKP2
NM_006206.3:1925	NS_HS_TUMORSIG_V1.0	PDGFRA	mRNA	FALSE			PDGF Signaling;MAPK Signaling	hsa04010;hsa04014;hsa04015;hsa04020;hsa04060;hsa04072;hsa04144;hsa04151;hsa04510;hsa04540;hsa04810;hsa05166;hsa05200;hsa05206;hsa05214;hsa05215;hsa05218;hsa05230;hsa05231		PDGFRA
NM_000937.2:3775	NS_HS_TUMORSIG_V1.0	POLR2A	mRNA	TRUE	Housekeeping					POLR2A
NM_003329.2:55	NS_HS_TUMORSIG_V1.0	TXN	mRNA	FALSE			Nrf2 & Oxidative Stress			TXN
NM_005621.1:260	NS_HS_TUMORSIG_V1.0	S100A12	mRNA	FALSE			Inflammation		Neutrophils	S100A12
NM_001770.4:1770	NS_HS_TUMORSIG_V1.0	CD19	mRNA	FALSE			B-cell Function	hsa04151;hsa04640;hsa04662;hsa05169;hsa05340	B-cells	CD19
NM_002754.3:1050	NS_HS_TUMORSIG_V1.0	MAPK13	mRNA	FALSE			VEGF Signaling;MAPK Signaling	hsa04010;hsa04015;hsa04068;hsa04071;hsa04261;hsa04370;hsa04380;hsa04550;hsa04611;hsa04620;hsa04621;hsa04622;hsa04660;hsa04664;hsa04668;hsa04670;hsa04722;hsa04723;hsa04728;hsa04750;hsa04912;hsa04914;hsa04917;hsa04933;hsa05014;hsa05120;hsa05131;hsa05132;hsa05133;hsa05140;hsa05142;hsa05145;hsa05152;hsa05160;hsa05164;hsa05169;hsa05205		MAPK13
NM_002116.5:1000	NS_HS_TUMORSIG_V1.0	HLA-A	mRNA	FALSE			Interferon Response;Antigen Presentation	hsa04144;hsa04145;hsa04514;hsa04612;hsa04650;hsa04940;hsa05166;hsa05168;hsa05169;hsa05203;hsa05320;hsa05330;hsa05332;hsa05416		HLA-A
NM_002258.2:85	NS_HS_TUMORSIG_V1.0	KLRB1	mRNA	FALSE			Cytotoxicity	hsa05144	Cytotoxic cells	KLRB1
NM_005018.1:175	NS_HS_TUMORSIG_V1.0	PDCD1	mRNA	FALSE			TCR Signaling;T-cell Exhaustion;T-cell Costimulation	hsa04514;hsa04660		PDCD1
NM_000957.2:895	NS_HS_TUMORSIG_V1.0	PTGER3	mRNA	FALSE			Inflammation	hsa04020;hsa04024;hsa04080;hsa04923;hsa05200		PTGER3
NM_001034.1:490	NS_HS_TUMORSIG_V1.0	RRM2	mRNA	FALSE			mTOR Signaling;Cell Cycle	hsa00230;hsa00240;hsa00480;hsa04115		RRM2
NM_001255.1:915	NS_HS_TUMORSIG_V1.0	CDC20	mRNA	FALSE			Hippo Signaling;Cell Cycle	hsa04110;hsa04114;hsa04120;hsa05166;hsa05203		CDC20
NM_005228.3:2760	NS_HS_TUMORSIG_V1.0	EGFR	mRNA	FALSE			MAPK Signaling;ERBB2 Signaling;EMT;EGFR Signaling	hsa04010;hsa04012;hsa04014;hsa04015;hsa04020;hsa04060;hsa04066;hsa04068;hsa04072;hsa04144;hsa04151;hsa04320;hsa04510;hsa04520;hsa04540;hsa04810;hsa04912;hsa04915;hsa04921;hsa05120;hsa05160;hsa05200;hsa05205;hsa05206;hsa05212;hsa05213;hsa05214;hsa05215;hsa05218;hsa05219;hsa05223;hsa05230;hsa05231		EGFR
NM_002417.2:2005	NS_HS_TUMORSIG_V1.0	MKI67	mRNA	FALSE			Cell Cycle			MKI67
NM_014176.1:50	NS_HS_TUMORSIG_V1.0	UBE2T	mRNA	FALSE			DNA Damage Repair	hsa03460		UBE2T
NM_002467.3:1615	NS_HS_TUMORSIG_V1.0	MYC	mRNA	FALSE			Myc;MAPK Signaling;Immortality & Stemness;Epigenetic & Transcriptional Regulation;EMT	hsa04010;hsa04012;hsa04110;hsa04151;hsa04310;hsa04350;hsa04390;hsa04550;hsa04630;hsa04919;hsa05161;hsa05166;hsa05169;hsa05200;hsa05202;hsa05205;hsa05206;hsa05210;hsa05213;hsa05216;hsa05219;hsa05220;hsa05221;hsa05222;hsa05230		MYC
NM_006845.2:1020	NS_HS_TUMORSIG_V1.0	KIF2C	mRNA	FALSE			Cell Cycle			KIF2C
NM_014763.3:385	NS_HS_TUMORSIG_V1.0	MRPL19	mRNA	TRUE	Housekeeping					MRPL19
NM_000125.2:1595	NS_HS_TUMORSIG_V1.0	ESR1	mRNA	FALSE			Estrogen Signaling;EMT	hsa04915;hsa04917;hsa04919;hsa04961;hsa05205		ESR1
NM_006027.3:820	NS_HS_TUMORSIG_V1.0	EXO1	mRNA	FALSE			DNA Damage Repair;Cell Cycle	hsa03430		EXO1
NM_005877.4:1485	NS_HS_TUMORSIG_V1.0	SF3A1	mRNA	TRUE	Housekeeping					SF3A1
NM_031966.2:710	NS_HS_TUMORSIG_V1.0	CCNB1	mRNA	FALSE			Cell Cycle	hsa04068;hsa04110;hsa04114;hsa04115;hsa04914		CCNB1
NM_001238.1:1155	NS_HS_TUMORSIG_V1.0	CCNE1	mRNA	FALSE			Senescence;Myc;Cell Cycle;Androgen Signaling	hsa04110;hsa04114;hsa04115;hsa04151;hsa05161;hsa05162;hsa05200;hsa05203;hsa05206;hsa05215;hsa05222		CCNE1
NM_007019.2:445	NS_HS_TUMORSIG_V1.0	UBE2C	mRNA	FALSE			Cell Cycle	hsa04120		UBE2C
NM_031866.1:890	NS_HS_TUMORSIG_V1.0	FZD8	mRNA	FALSE			Wnt Signaling	hsa04310;hsa04390;hsa04550;hsa04916;hsa05166;hsa05200;hsa05205;hsa05217		FZD8
NM_006503.2:300	NS_HS_TUMORSIG_V1.0	PSMC4	mRNA	TRUE	Housekeeping					PSMC4
NM_000215.2:1715	NS_HS_TUMORSIG_V1.0	JAK3	mRNA	FALSE			MAPK Signaling;JAK-STAT Signaling	hsa04062;hsa04151;hsa04550;hsa04630;hsa05162;hsa05166;hsa05169;hsa05203;hsa05340		JAK3
NM_001079.3:1175	NS_HS_TUMORSIG_V1.0	ZAP70	mRNA	FALSE			TCR Signaling;NF-kB Signaling	hsa04014;hsa04064;hsa04650;hsa04660;hsa05340		ZAP70
NM_001211.4:835	NS_HS_TUMORSIG_V1.0	BUB1B	mRNA	FALSE			Cell Cycle	hsa04110;hsa05166		BUB1B
NM_002227.1:285	NS_HS_TUMORSIG_V1.0	JAK1	mRNA	FALSE			MAPK Signaling;JAK-STAT Signaling;Interferon Response	hsa04151;hsa04380;hsa04550;hsa04630;hsa05140;hsa05145;hsa05152;hsa05160;hsa05161;hsa05162;hsa05164;hsa05166;hsa05168;hsa05169;hsa05200;hsa05203;hsa05212		JAK1
NM_002880.2:1990	NS_HS_TUMORSIG_V1.0	RAF1	mRNA	FALSE			MAPK Signaling;JAK-STAT Signaling;Cell Adhesion & Motility	hsa04010;hsa04012;hsa04014;hsa04015;hsa04022;hsa04024;hsa04062;hsa04068;hsa04071;hsa04072;hsa04151;hsa04270;hsa04370;hsa04510;hsa04540;hsa04550;hsa04630;hsa04650;hsa04660;hsa04662;hsa04664;hsa04666;hsa04720;hsa04722;hsa04726;hsa04730;hsa04810;hsa04910;hsa04912;hsa04914;hsa04915;hsa04916;hsa04917;hsa04919;hsa04921;hsa05034;hsa05152;hsa05160;hsa05161;hsa05164;hsa05200;hsa05205;hsa05206;hsa05210;hsa…		RAF1
NM_004690.2:1090	NS_HS_TUMORSIG_V1.0	LATS1	mRNA	FALSE			Hippo Signaling	hsa04390		LATS1
NM_004749.2:1405	NS_HS_TUMORSIG_V1.0	TBRG4	mRNA	FALSE			Myc			TBRG4
NM_004972.2:455	NS_HS_TUMORSIG_V1.0	JAK2	mRNA	FALSE			MAPK Signaling;JAK-STAT Signaling;Interferon Response;EMT	hsa04062;hsa04151;hsa04550;hsa04630;hsa04725;hsa04917;hsa04920;hsa04933;hsa05140;hsa05145;hsa05152;hsa05162;hsa05164;hsa05168		JAK2
NM_000955.2:885	NS_HS_TUMORSIG_V1.0	PTGER1	mRNA	FALSE			Inflammation	hsa04020;hsa04080;hsa05200		PTGER1
NM_198282.1:725	NS_HS_TUMORSIG_V1.0	STING1	mRNA	FALSE			Interferon Response	hsa04622;hsa04623		STING1
NM_001020658.1:640	NS_HS_TUMORSIG_V1.0	PUM1	mRNA	TRUE	Housekeeping					PUM1
NM_001251.2:1140	NS_HS_TUMORSIG_V1.0	CD68	mRNA	FALSE			Inflammation		Macrophages	CD68
NM_012330.1:4630	NS_HS_TUMORSIG_V1.0	KAT6B	mRNA	FALSE			Epigenetic & Transcriptional Regulation			KAT6B
NM_000422.2:514	NS_HS_TUMORSIG_V1.0	KRT17	mRNA	FALSE			Estrogen Signaling			KRT17
NM_001335.3:1075	NS_HS_TUMORSIG_V1.0	CTSW	mRNA	FALSE			Cytotoxicity		Cytotoxic cells	CTSW
NM_004029.2:1705	NS_HS_TUMORSIG_V1.0	IRF7	mRNA	FALSE			Interferon Response	hsa04620;hsa04622;hsa04623;hsa05160;hsa05161;hsa05162;hsa05164;hsa05168;hsa05203		IRF7
NM_033423.3:705	NS_HS_TUMORSIG_V1.0	GZMH	mRNA	FALSE			Cytotoxicity		Cytotoxic cells	GZMH
NM_004152.2:313	NS_HS_TUMORSIG_V1.0	OAZ1	mRNA	TRUE	Housekeeping					OAZ1
NM_203416.2:1784	NS_HS_TUMORSIG_V1.0	CD163	mRNA	FALSE			Myeloid Immune Evasion		Macrophages	CD163
NM_002432.1:787	NS_HS_TUMORSIG_V1.0	MNDA	mRNA	FALSE			Inflammation			MNDA
NM_004595.2:1024	NS_HS_TUMORSIG_V1.0	SMS	mRNA	FALSE			Androgen Signaling	hsa00330;hsa00480		SMS
NM_004482.3:655	NS_HS_TUMORSIG_V1.0	GALNT3	mRNA	FALSE			FGFR Signaling			GALNT3
NM_014159.6:6160	NS_HS_TUMORSIG_V1.0	SETD2	mRNA	FALSE			Epigenetic & Transcriptional Regulation	hsa00310		SETD2
NM_006153.3:377	NS_HS_TUMORSIG_V1.0	NCK1	mRNA	FALSE			TCR Signaling;PDGF Signaling	hsa04012;hsa04360;hsa04660;hsa05130		NCK1
NM_021140.2:2590	NS_HS_TUMORSIG_V1.0	KDM6A	mRNA	FALSE			Epigenetic & Transcriptional Regulation	hsa05202		KDM6A
NM_000874.3:631	NS_HS_TUMORSIG_V1.0	IFNAR2	mRNA	FALSE			Interferon Response	hsa04060;hsa04151;hsa04380;hsa04620;hsa04630;hsa04650;hsa05160;hsa05162;hsa05164;hsa05168		IFNAR2
NM_000212.2:4485	NS_HS_TUMORSIG_V1.0	ITGB3	mRNA	FALSE			MAPK Signaling;Inflammation;ECM Remodeling & Metastasis;Cell Adhesion & Motility	hsa04015;hsa04145;hsa04151;hsa04380;hsa04510;hsa04512;hsa04611;hsa04640;hsa04810;hsa04919;hsa05205;hsa05206;hsa05410;hsa05412;hsa05414		ITGB3
NM_002183.2:745	NS_HS_TUMORSIG_V1.0	IL3RA	mRNA	FALSE			MAPK Signaling;Interleukin Signaling	hsa04060;hsa04151;hsa04210;hsa04630;hsa04640		IL3RA
NM_001771.2:2515	NS_HS_TUMORSIG_V1.0	CD22	mRNA	FALSE			B-cell Function	hsa04514;hsa04640;hsa04662		CD22
NM_000637.2:1525	NS_HS_TUMORSIG_V1.0	GSR	mRNA	FALSE			Nrf2 & Oxidative Stress;mTOR Signaling;Androgen Signaling	hsa00480;hsa04918		GSR
NM_001846.2:1150	NS_HS_TUMORSIG_V1.0	COL4A2	mRNA	FALSE			PDGF Signaling;ECM Remodeling & Metastasis;Cell Adhesion & Motility	hsa04151;hsa04510;hsa04512;hsa04933;hsa04974;hsa05146;hsa05200;hsa05222		COL4A2
NM_022652.2:1095	NS_HS_TUMORSIG_V1.0	DUSP6	mRNA	FALSE			MAPK Signaling	hsa04010;hsa05202		DUSP6
NM_005271.2:2680	NS_HS_TUMORSIG_V1.0	GLUD1	mRNA	FALSE			Glutamine Metabolism;Glucose Metabolism	hsa00220;hsa00250		GLUD1
NM_002293.3:4915	NS_HS_TUMORSIG_V1.0	LAMC1	mRNA	FALSE			MET Signaling;ECM Remodeling & Metastasis;Cell Adhesion & Motility	hsa04151;hsa04510;hsa04512;hsa05020;hsa05145;hsa05146;hsa05200;hsa05222		LAMC1
NM_006636.3:1005	NS_HS_TUMORSIG_V1.0	MTHFD2	mRNA	FALSE			mTOR Signaling			MTHFD2
NM_182649.1:215	NS_HS_TUMORSIG_V1.0	PCNA	mRNA	FALSE			Immortality & Stemness;DNA Damage Repair;Cell Cycle	hsa03030;hsa03410;hsa03420;hsa03430;hsa04110;hsa05161;hsa05166		PCNA
NM_181573.2:1035	NS_HS_TUMORSIG_V1.0	RFC4	mRNA	FALSE			Immortality & Stemness;Cell Cycle	hsa03030;hsa03420;hsa03430		RFC4
NM_014009.3:1230	NS_HS_TUMORSIG_V1.0	FOXP3	mRNA	FALSE				hsa05321	Treg	FOXP3
NM_001008540.1:1060	NS_HS_TUMORSIG_V1.0	CXCR4	mRNA	FALSE			mTOR Signaling;EMT;Chemokine Signaling	hsa04060;hsa04062;hsa04144;hsa04360;hsa04670;hsa04672;hsa05200		CXCR4
NM_000206.1:595	NS_HS_TUMORSIG_V1.0	IL2RG	mRNA	FALSE			MAPK Signaling;Interleukin Signaling	hsa04060;hsa04144;hsa04151;hsa04630;hsa05162;hsa05166;hsa05321;hsa05340		IL2RG
NM_001216.2:960	NS_HS_TUMORSIG_V1.0	CA9	mRNA	FALSE			HIF1 Signaling			CA9
NM_001558.2:150	NS_HS_TUMORSIG_V1.0	IL10RA	mRNA	FALSE			Interleukin Signaling	hsa04060;hsa04630;hsa05145;hsa05152;hsa05169		IL10RA
NM_000878.2:1980	NS_HS_TUMORSIG_V1.0	IL2RB	mRNA	FALSE			MAPK Signaling;Interleukin Signaling	hsa04060;hsa04144;hsa04151;hsa04630;hsa05162;hsa05166;hsa05202		IL2RB
NM_002184.2:2505	NS_HS_TUMORSIG_V1.0	IL6ST	mRNA	FALSE			Interleukin Signaling	hsa04060;hsa04550;hsa04630;hsa05203		IL6ST
NM_016604.3:535	NS_HS_TUMORSIG_V1.0	KDM3B	mRNA	FALSE			Epigenetic & Transcriptional Regulation			KDM3B
NM_052902.2:565	NS_HS_TUMORSIG_V1.0	STK11IP	mRNA	TRUE	Housekeeping					STK11IP
NM_015527.3:2915	NS_HS_TUMORSIG_V1.0	TBC1D10B	mRNA	TRUE	Housekeeping					TBC1D10B
NM_004985.3:1790	NS_HS_TUMORSIG_V1.0	KRAS	mRNA	FALSE			MAPK Signaling;Immortality & Stemness;EMT	hsa04010;hsa04012;hsa04014;hsa04015;hsa04062;hsa04068;hsa04071;hsa04072;hsa04151;hsa04211;hsa04213;hsa04320;hsa04360;hsa04370;hsa04530;hsa04540;hsa04550;hsa04650;hsa04660;hsa04662;hsa04664;hsa04720;hsa04722;hsa04725;hsa04726;hsa04730;hsa04810;hsa04910;hsa04912;hsa04914;hsa04915;hsa04916;hsa04917;hsa04919;hsa04921;hsa04933;hsa04960;hsa05034;hsa05160;hsa05161;hsa05166;hsa05200;hsa05203;hsa05205;hsa…		KRAS
NM_000249.2:1605	NS_HS_TUMORSIG_V1.0	MLH1	mRNA	FALSE			DNA Damage Repair	hsa03430;hsa03460;hsa05200;hsa05210;hsa05213		MLH1
NM_001018115.1:750	NS_HS_TUMORSIG_V1.0	FANCD2	mRNA	FALSE			p53 Signaling;DNA Damage Repair	hsa03460		FANCD2
NM_003875.2:385	NS_HS_TUMORSIG_V1.0	GMPS	mRNA	FALSE			mTOR Signaling	hsa00230		GMPS
NM_001795.3:3405	NS_HS_TUMORSIG_V1.0	CDH5	mRNA	FALSE			Cell Adhesion & Motility	hsa04514;hsa04670		CDH5
NM_002209.2:3905	NS_HS_TUMORSIG_V1.0	ITGAL	mRNA	FALSE			Inflammation;Cell Adhesion & Motility	hsa04015;hsa04514;hsa04650;hsa04670;hsa04810;hsa05144;hsa05150;hsa05166;hsa05169;hsa05323;hsa05416		ITGAL
NM_139014.2:590	NS_HS_TUMORSIG_V1.0	MAPK14	mRNA	FALSE			VEGF Signaling;Senescence;MAPK Signaling;Glucose Metabolism	hsa04010;hsa04015;hsa04068;hsa04071;hsa04261;hsa04370;hsa04380;hsa04550;hsa04611;hsa04620;hsa04621;hsa04622;hsa04660;hsa04664;hsa04668;hsa04670;hsa04722;hsa04723;hsa04728;hsa04750;hsa04912;hsa04914;hsa04917;hsa04933;hsa05014;hsa05120;hsa05131;hsa05132;hsa05133;hsa05140;hsa05142;hsa05145;hsa05152;hsa05160;hsa05164;hsa05169;hsa05205		MAPK14
NM_173091.2:1840	NS_HS_TUMORSIG_V1.0	NFATC2	mRNA	FALSE			TCR Signaling	hsa04022;hsa04310;hsa04360;hsa04370;hsa04380;hsa04650;hsa04660;hsa04662;hsa04921;hsa05161;hsa05166		NFATC2
NM_012415.2:826	NS_HS_TUMORSIG_V1.0	RAD54B	mRNA	FALSE			DNA Damage Repair	hsa03440		RAD54B
NM_022111.2:442	NS_HS_TUMORSIG_V1.0	CLSPN	mRNA	FALSE			DNA Damage Repair;Cell Cycle			CLSPN
NM_001699.4:1535	NS_HS_TUMORSIG_V1.0	AXL	mRNA	FALSE			Hippo Signaling			AXL
NM_004448.2:2405	NS_HS_TUMORSIG_V1.0	ERBB2	mRNA	FALSE			MAPK Signaling;ERBB2 Signaling;EMT	hsa04012;hsa04020;hsa04066;hsa04510;hsa04520;hsa05200;hsa05205;hsa05206;hsa05212;hsa05213;hsa05215;hsa05219;hsa05223;hsa05230		ERBB2
NM_006164.3:995	NS_HS_TUMORSIG_V1.0	NFE2L2	mRNA	FALSE			Nrf2 & Oxidative Stress	hsa04141		NFE2L2
NM_006142.3:579	NS_HS_TUMORSIG_V1.0	SFN	mRNA	FALSE			Cell Cycle	hsa04110;hsa04115;hsa04960		SFN
NM_001005291.1:1392	NS_HS_TUMORSIG_V1.0	SREBF1	mRNA	FALSE			Lipid Metabolism	hsa04152;hsa04910;hsa04931;hsa04932		SREBF1
NM_001240.2:1849	NS_HS_TUMORSIG_V1.0	CCNT1	mRNA	FALSE			Estrogen Signaling;Epigenetic & Transcriptional Regulation;Cell Cycle	hsa05202		CCNT1
NM_014608.2:2423	NS_HS_TUMORSIG_V1.0	CYFIP1	mRNA	FALSE			Inflammation	hsa04810		CYFIP1
NM_021155.2:1532	NS_HS_TUMORSIG_V1.0	CD209	mRNA	FALSE			Myeloid Immune Evasion	hsa04145;hsa05152;hsa05162	DC	CD209
NM_002984.2:35	NS_HS_TUMORSIG_V1.0	CCL4	mRNA	FALSE			NF-kB Signaling;Chemokine Signaling	hsa04060;hsa04062;hsa04064;hsa04620;hsa04623;hsa05132		CCL4
NM_014308.3:3275	NS_HS_TUMORSIG_V1.0	PIK3R5	mRNA	FALSE			PI3K-Akt Signaling	hsa04012;hsa04014;hsa04015;hsa04022;hsa04024;hsa04062;hsa04066;hsa04068;hsa04070;hsa04071;hsa04072;hsa04150;hsa04151;hsa04152;hsa04210;hsa04211;hsa04213;hsa04261;hsa04370;hsa04380;hsa04510;hsa04550;hsa04611;hsa04620;hsa04630;hsa04650;hsa04660;hsa04662;hsa04664;hsa04666;hsa04668;hsa04670;hsa04722;hsa04725;hsa04750;hsa04810;hsa04910;hsa04914;hsa04915;hsa04917;hsa04919;hsa04921;hsa04923;hsa04930;hsa…		PIK3R5
NM_001127183.1:653	NS_HS_TUMORSIG_V1.0	CFLAR	mRNA	FALSE			NF-kB Signaling	hsa04064;hsa04210;hsa04668;hsa05142		CFLAR
NM_198253.2:3131	NS_HS_TUMORSIG_V1.0	TERT	mRNA	FALSE			Myc;Immortality & Stemness	hsa05166		TERT
NM_002214.2:2609	NS_HS_TUMORSIG_V1.0	ITGB8	mRNA	FALSE			ECM Remodeling & Metastasis;Cell Adhesion & Motility	hsa04151;hsa04510;hsa04512;hsa04514;hsa04810;hsa05410;hsa05412;hsa05414		ITGB8
NM_002639.4:90	NS_HS_TUMORSIG_V1.0	SERPINB5	mRNA	FALSE			p53 Signaling	hsa04115;hsa05206		SERPINB5
NM_016426.5:305	NS_HS_TUMORSIG_V1.0	GTSE1	mRNA	FALSE			p53 Signaling;Cell Cycle	hsa04115		GTSE1
NM_182746.1:1200	NS_HS_TUMORSIG_V1.0	MCM4	mRNA	FALSE			Myc;mTOR Signaling;Cell Cycle	hsa03030;hsa04110		MCM4
NM_001079846.1:4818	NS_HS_TUMORSIG_V1.0	CREBBP	mRNA	FALSE			Epigenetic & Transcriptional Regulation	hsa04024;hsa04066;hsa04068;hsa04110;hsa04310;hsa04330;hsa04350;hsa04520;hsa04630;hsa04720;hsa04916;hsa04919;hsa04922;hsa05016;hsa05152;hsa05161;hsa05164;hsa05166;hsa05168;hsa05169;hsa05200;hsa05203;hsa05206;hsa05211;hsa05215		CREBBP
NM_003121.3:1029	NS_HS_TUMORSIG_V1.0	SPIB	mRNA	FALSE			B-cell Function		B-cells	SPIB
NM_003377.3:687	NS_HS_TUMORSIG_V1.0	VEGFB	mRNA	FALSE			VEGF Signaling	hsa04014;hsa04015;hsa04060;hsa04151;hsa04510;hsa04933;hsa05200		VEGFB
NM_025239.3:235	NS_HS_TUMORSIG_V1.0	PDCD1LG2	mRNA	FALSE			T-cell Costimulation	hsa04514		PDCD1LG2
NM_002187.2:73	NS_HS_TUMORSIG_V1.0	IL12B	mRNA	FALSE			Interleukin Signaling	hsa04060;hsa04620;hsa04622;hsa04630;hsa04940;hsa05133;hsa05134;hsa05140;hsa05142;hsa05143;hsa05145;hsa05146;hsa05152;hsa05162;hsa05164;hsa05168;hsa05205;hsa05321;hsa05330		IL12B
NM_001147.2:1775	NS_HS_TUMORSIG_V1.0	ANGPT2	mRNA	FALSE			HIF1 Signaling	hsa04014;hsa04015;hsa04066;hsa04151		ANGPT2
NM_001004439.1:3320	NS_HS_TUMORSIG_V1.0	ITGA11	mRNA	FALSE			ECM Remodeling & Metastasis;Cell Adhesion & Motility	hsa04151;hsa04510;hsa04512;hsa04810;hsa05410;hsa05412;hsa05414		ITGA11
NM_173799.2:1968	NS_HS_TUMORSIG_V1.0	TIGIT	mRNA	FALSE			T-cell Exhaustion;T-cell Costimulation	hsa04514		TIGIT
NM_001030049.1:433	NS_HS_TUMORSIG_V1.0	KLK3	mRNA	FALSE			Tumor Antigen;Androgen Signaling	hsa05200;hsa05215		KLK3
NM_001172085.1:587	NS_HS_TUMORSIG_V1.0	TBP	mRNA	TRUE	Housekeeping					TBP
NM_003106.2:151	NS_HS_TUMORSIG_V1.0	SOX2	mRNA	FALSE			Immortality & Stemness;Hippo Signaling;EMT	hsa04390;hsa04550		SOX2
NM_006737.2:884	NS_HS_TUMORSIG_V1.0	KIR3DL2	mRNA	FALSE			Cytotoxicity	hsa04612;hsa04650;hsa05332	NK CD56dim cells	KIR3DL2
NM_005733.2:1209	NS_HS_TUMORSIG_V1.0	KIF20A	mRNA	FALSE			Cell Cycle			KIF20A
NM_003496.2:770	NS_HS_TUMORSIG_V1.0	TRRAP	mRNA	FALSE			Wnt Signaling;Epigenetic & Transcriptional Regulation	hsa05166		TRRAP
NM_002608.2:1941	NS_HS_TUMORSIG_V1.0	PDGFB	mRNA	FALSE			TGF-beta Signaling;PDGF Signaling;MAPK Signaling	hsa04010;hsa04014;hsa04015;hsa04060;hsa04072;hsa04151;hsa04510;hsa04540;hsa04810;hsa05166;hsa05200;hsa05206;hsa05211;hsa05214;hsa05215;hsa05218;hsa05231		PDGFB
NM_177438.2:5060	NS_HS_TUMORSIG_V1.0	DICER1	mRNA	FALSE			Epigenetic & Transcriptional Regulation	hsa05206		DICER1
NM_000850.4:60	NS_HS_TUMORSIG_V1.0	GSTM4	mRNA	FALSE			Nrf2 & Oxidative Stress;Inflammation	hsa00480;hsa05204		GSTM4
NM_001166103.1:625	NS_HS_TUMORSIG_V1.0	SPINT2	mRNA	FALSE			MET Signaling			SPINT2
NM_001862.2:240	NS_HS_TUMORSIG_V1.0	COX5B	mRNA	FALSE			Glucose Metabolism	hsa04932;hsa05010;hsa05012;hsa05016		COX5B
NM_005485.4:566	NS_HS_TUMORSIG_V1.0	PARP3	mRNA	FALSE			DNA Damage Repair	hsa03410		PARP3
NM_006440.3:495	NS_HS_TUMORSIG_V1.0	TXNRD2	mRNA	FALSE			Nrf2 & Oxidative Stress	hsa00240		TXNRD2
NM_014828.2:1125	NS_HS_TUMORSIG_V1.0	TOX4	mRNA	FALSE			T-cell Exhaustion			TOX4
NM_000139.3:126	NS_HS_TUMORSIG_V1.0	MS4A2	mRNA	FALSE			Myeloid Immune Evasion	hsa04071;hsa04072;hsa04664;hsa05310	Mast cells	MS4A2
NM_001870.2:768	NS_HS_TUMORSIG_V1.0	CPA3	mRNA	FALSE				hsa04972;hsa04974	Mast cells	CPA3
NM_000356.3:536	NS_HS_TUMORSIG_V1.0	TCOF1	mRNA	FALSE			Myc			TCOF1
NM_004566.3:1925	NS_HS_TUMORSIG_V1.0	PFKFB3	mRNA	FALSE			HIF1 Signaling;Glucose Metabolism	hsa00051;hsa04066;hsa04152		PFKFB3
NM_175610.2:4065	NS_HS_TUMORSIG_V1.0	TJP1	mRNA	FALSE			Hippo Signaling	hsa04520;hsa04530;hsa04540;hsa05110;hsa05120;hsa05132		TJP1
NM_003858.3:1425	NS_HS_TUMORSIG_V1.0	CCNK	mRNA	FALSE			p53 Signaling;Cell Cycle			CCNK
NM_002189.2:503	NS_HS_TUMORSIG_V1.0	IL15RA	mRNA	FALSE			Interleukin Signaling	hsa04060;hsa04630;hsa04672;hsa05166		IL15RA
NM_014736.4:235	NS_HS_TUMORSIG_V1.0	PCLAF	mRNA	FALSE			DNA Damage Repair			PCLAF
NM_178228.2:380	NS_HS_TUMORSIG_V1.0	KIR2DS4	mRNA	FALSE			Cytotoxicity
NM_006303.3:507	NS_HS_TUMORSIG_V1.0	AIMP2	mRNA	FALSE			Myc			AIMP2
NM_032782.3:955	NS_HS_TUMORSIG_V1.0	HAVCR2	mRNA	FALSE			T-cell Exhaustion;T-cell Costimulation;Inflammation			HAVCR2
NM_145803.1:865	NS_HS_TUMORSIG_V1.0	TRAF6	mRNA	FALSE			NF-kB Signaling	hsa04010;hsa04064;hsa04120;hsa04144;hsa04380;hsa04620;hsa04621;hsa04622;hsa04722;hsa05133;hsa05140;hsa05142;hsa05145;hsa05152;hsa05160;hsa05162;hsa05168;hsa05169;hsa05200;hsa05222		TRAF6
NM_020734.2:1840	NS_HS_TUMORSIG_V1.0	RIMKLB	mRNA	FALSE			Glutamine Metabolism	hsa00250		RIMKLB
NM_001327.2:285	NS_HS_TUMORSIG_V1.0	CTAG1A/B	mRNA	FALSE			Tumor Antigen			CTAG1B
NM_024013.1:667	NS_HS_TUMORSIG_V1.0	IFNA1	mRNA	FALSE			Interferon Response	hsa04060;hsa04140;hsa04151;hsa04620;hsa04622;hsa04623;hsa04630;hsa04650;hsa05152;hsa05160;hsa05161;hsa05162;hsa05164;hsa05168;hsa05320		IFNA1
NM_003738.4:1982	NS_HS_TUMORSIG_V1.0	PTCH2	mRNA	FALSE			Hedgehog	hsa04340;hsa05200;hsa05217		PTCH2
NM_000201.2:2253	NS_HS_TUMORSIG_V1.0	ICAM1	mRNA	FALSE			NF-kB Signaling;Interferon Response	hsa04064;hsa04514;hsa04650;hsa04668;hsa04670;hsa04933;hsa05143;hsa05144;hsa05150;hsa05164;hsa05166;hsa05169;hsa05323;hsa05416		ICAM1
NM_004049.3:419	NS_HS_TUMORSIG_V1.0	BCL2A1	mRNA	FALSE			NF-kB Signaling;Epigenetic & Transcriptional Regulation;Apoptosis	hsa04064;hsa05202		BCL2A1
NM_003202.3:909	NS_HS_TUMORSIG_V1.0	TCF7	mRNA	FALSE			Wnt Signaling;T-cell Exhaustion	hsa04310;hsa04390;hsa04520;hsa04916;hsa05200;hsa05210;hsa05213;hsa05215;hsa05216;hsa05217;hsa05221;hsa05412		TCF7
NM_003392.3:987	NS_HS_TUMORSIG_V1.0	WNT5A	mRNA	FALSE			Wnt Signaling;Notch Signaling;EMT	hsa04310;hsa04340;hsa04390;hsa04550;hsa04916;hsa05166;hsa05200;hsa05205;hsa05217		WNT5A
NM_001172129.1:325	NS_HS_TUMORSIG_V1.0	HCK	mRNA	FALSE			Inflammation	hsa04062;hsa04666		HCK
NM_001032409.1:805	NS_HS_TUMORSIG_V1.0	OAS1	mRNA	FALSE			Interferon Response	hsa05160;hsa05162;hsa05164;hsa05168		OAS1
NM_001135239.1:1053	NS_HS_TUMORSIG_V1.0	LDHA	mRNA	FALSE			Myc;mTOR Signaling;HIF1 Signaling;Glucose Metabolism	hsa00010;hsa04066;hsa04922;hsa05230		LDHA
NM_006479.4:1075	NS_HS_TUMORSIG_V1.0	RAD51AP1	mRNA	FALSE			DNA Damage Repair			RAD51AP1
NM_018179.3:2505	NS_HS_TUMORSIG_V1.0	ATF7IP	mRNA	FALSE			Epigenetic & Transcriptional Regulation			ATF7IP
NM_002117.4:898	NS_HS_TUMORSIG_V1.0	HLA-C	mRNA	FALSE			Interferon Response;Antigen Presentation	hsa04144;hsa04145;hsa04514;hsa04612;hsa04650;hsa04940;hsa05166;hsa05168;hsa05169;hsa05203;hsa05320;hsa05330;hsa05332;hsa05416		HLA-C
NM_005514.6:1247	NS_HS_TUMORSIG_V1.0	HLA-B	mRNA	FALSE			Interferon Response;Antigen Presentation	hsa04144;hsa04145;hsa04514;hsa04612;hsa04650;hsa04940;hsa05166;hsa05168;hsa05169;hsa05203;hsa05320;hsa05330;hsa05332;hsa05416		HLA-B
NM_172213.2:310	NS_HS_TUMORSIG_V1.0	CD8B	mRNA	FALSE			TCR Signaling	hsa04514;hsa04612;hsa04640;hsa04660;hsa05340	CD8 T cells	CD8B
NM_005535.1:448	NS_HS_TUMORSIG_V1.0	IL12RB1	mRNA	FALSE			Interleukin Signaling	hsa04060;hsa04630;hsa05321		IL12RB1
NM_001177608.1:730	NS_HS_TUMORSIG_V1.0	CD33	mRNA	FALSE			Inflammation	hsa04640		CD33
NM_000875.3:976	NS_HS_TUMORSIG_V1.0	IGF1R	mRNA	FALSE			Immortality & Stemness;EMT	hsa04014;hsa04015;hsa04066;hsa04068;hsa04114;hsa04144;hsa04151;hsa04152;hsa04211;hsa04213;hsa04510;hsa04520;hsa04550;hsa04730;hsa04914;hsa05200;hsa05202;hsa05205;hsa05214;hsa05215;hsa05218		IGF1R
NM_002610.3:401	NS_HS_TUMORSIG_V1.0	PDK1	mRNA	FALSE			mTOR Signaling;HIF1 Signaling;Glucose Metabolism	hsa04066;hsa05230		PDK1
NM_181054.2:930	NS_HS_TUMORSIG_V1.0	HIF1A	mRNA	FALSE			T-cell Exhaustion;HIF1 Signaling;EMT	hsa04066;hsa04150;hsa04919;hsa05200;hsa05205;hsa05211;hsa05230;hsa05231		HIF1A
NM_005309.2:431	NS_HS_TUMORSIG_V1.0	GPT	mRNA	FALSE			Glutamine Metabolism	hsa00220;hsa00250		GPT
NM_004322.3:963	NS_HS_TUMORSIG_V1.0	BAD	mRNA	FALSE			Apoptosis	hsa04012;hsa04014;hsa04022;hsa04024;hsa04151;hsa04210;hsa04370;hsa04510;hsa04722;hsa04910;hsa04919;hsa05010;hsa05014;hsa05145;hsa05152;hsa05160;hsa05161;hsa05200;hsa05203;hsa05210;hsa05212;hsa05213;hsa05215;hsa05218;hsa05220;hsa05221;hsa05223		BAD
NM_005163.2:2207	NS_HS_TUMORSIG_V1.0	AKT1	mRNA	FALSE			PI3K-Akt Signaling;ERBB2 Signaling;EMT	hsa04010;hsa04012;hsa04014;hsa04015;hsa04022;hsa04024;hsa04062;hsa04066;hsa04068;hsa04071;hsa04072;hsa04150;hsa04151;hsa04152;hsa04210;hsa04211;hsa04213;hsa04261;hsa04370;hsa04380;hsa04510;hsa04530;hsa04550;hsa04611;hsa04620;hsa04630;hsa04660;hsa04662;hsa04664;hsa04666;hsa04668;hsa04722;hsa04725;hsa04728;hsa04910;hsa04914;hsa04915;hsa04917;hsa04919;hsa04920;hsa04922;hsa04923;hsa04931;hsa04932;hsa…		AKT1
NM_002019.4:530	NS_HS_TUMORSIG_V1.0	FLT1	mRNA	FALSE			VEGF Signaling;HIF1 Signaling	hsa04014;hsa04015;hsa04060;hsa04066;hsa04144;hsa04151;hsa04510;hsa05202;hsa05323		FLT1
NM_145912.5:5290	NS_HS_TUMORSIG_V1.0	NFAM1	mRNA	FALSE			Inflammation			NFAM1
NM_007360.3:522	NS_HS_TUMORSIG_V1.0	KLRK1	mRNA	FALSE			Cytotoxicity	hsa04650;hsa05144	Cytotoxic cells	KLRK1
NM_002915.3:740	NS_HS_TUMORSIG_V1.0	RFC3	mRNA	FALSE			Immortality & Stemness;Cell Cycle	hsa03030;hsa03420;hsa03430		RFC3
NR_024168.1:2575	NS_HS_TUMORSIG_V1.0	TLR4	mRNA	FALSE			NF-kB Signaling;EMT
NM_001098798.1:784	NS_HS_TUMORSIG_V1.0	TOX2	mRNA	FALSE			T-cell Exhaustion			TOX2
NM_000418.2:950	NS_HS_TUMORSIG_V1.0	IL4R	mRNA	FALSE			Interleukin Signaling	hsa04060;hsa04151;hsa04630;hsa04640;hsa05321		IL4R
NM_004048.2:573	NS_HS_TUMORSIG_V1.0	B2M	mRNA	FALSE			Interferon Response;Antigen Presentation	hsa04612		B2M
NM_001845.4:750	NS_HS_TUMORSIG_V1.0	COL4A1	mRNA	FALSE			PDGF Signaling;ECM Remodeling & Metastasis;Cell Adhesion & Motility	hsa04151;hsa04510;hsa04512;hsa04933;hsa04974;hsa05146;hsa05200;hsa05222		COL4A1
NM_002989.2:155	NS_HS_TUMORSIG_V1.0	CCL21	mRNA	FALSE			NF-kB Signaling;EMT;Chemokine Signaling	hsa04060;hsa04062;hsa04064		CCL21
NM_003870.3:820	NS_HS_TUMORSIG_V1.0	IQGAP1	mRNA	FALSE			TGF-beta Signaling;MAPK Signaling	hsa04520;hsa04810;hsa05205		IQGAP1
NM_012473.3:192	NS_HS_TUMORSIG_V1.0	TXN2	mRNA	FALSE			Nrf2 & Oxidative Stress			TXN2
NM_004045.3:143	NS_HS_TUMORSIG_V1.0	ATOX1	mRNA	FALSE			Nrf2 & Oxidative Stress			ATOX1
NM_001730.3:1342	NS_HS_TUMORSIG_V1.0	KLF5	mRNA	FALSE			Epigenetic & Transcriptional Regulation			KLF5
NM_001127208.2:2882	NS_HS_TUMORSIG_V1.0	TET2	mRNA	FALSE			Epigenetic & Transcriptional Regulation			TET2
NM_001113378.1:541	NS_HS_TUMORSIG_V1.0	FANCI	mRNA	FALSE			p53 Signaling;DNA Damage Repair	hsa03460		FANCI
NM_000073.2:404	NS_HS_TUMORSIG_V1.0	CD3G	mRNA	FALSE			TCR Signaling	hsa04640;hsa04660;hsa05142;hsa05162;hsa05166	T-cells	CD3G
NM_001098175.1:1418	NS_HS_TUMORSIG_V1.0	ENTPD1	mRNA	FALSE			Myeloid Immune Evasion	hsa00230;hsa00240;hsa05169		ENTPD1
NM_002755.3:1060	NS_HS_TUMORSIG_V1.0	MAP2K1	mRNA	FALSE			MAPK Signaling	hsa04010;hsa04012;hsa04014;hsa04015;hsa04022;hsa04024;hsa04062;hsa04066;hsa04068;hsa04071;hsa04072;hsa04114;hsa04151;hsa04270;hsa04320;hsa04370;hsa04380;hsa04510;hsa04540;hsa04550;hsa04620;hsa04650;hsa04660;hsa04662;hsa04664;hsa04666;hsa04668;hsa04720;hsa04722;hsa04725;hsa04726;hsa04730;hsa04810;hsa04910;hsa04912;hsa04914;hsa04915;hsa04916;hsa04917;hsa04919;hsa04921;hsa05020;hsa05034;hsa05161;hsa…		MAP2K1
NM_182925.4:2948	NS_HS_TUMORSIG_V1.0	FLT4	mRNA	FALSE			VEGF Signaling;Cell Adhesion & Motility	hsa04014;hsa04015;hsa04060;hsa04151;hsa04510		FLT4
NM_003177.5:808	NS_HS_TUMORSIG_V1.0	SYK	mRNA	FALSE			NF-kB Signaling;Interleukin Signaling	hsa04064;hsa04072;hsa04151;hsa04380;hsa04611;hsa04650;hsa04662;hsa04664;hsa04666;hsa05152;hsa05169;hsa05203		SYK
NM_004119.2:336	NS_HS_TUMORSIG_V1.0	FLT3	mRNA	FALSE			MAPK Signaling	hsa04060;hsa04640;hsa05200;hsa05202;hsa05221;hsa05230		FLT3
NM_005933.3:6379	NS_HS_TUMORSIG_V1.0	KMT2A	mRNA	FALSE			Epigenetic & Transcriptional Regulation	hsa00310;hsa05202		KMT2A
NM_000601.4:315	NS_HS_TUMORSIG_V1.0	HGF	mRNA	FALSE			MET Signaling;MAPK Signaling;EMT	hsa04014;hsa04015;hsa04060;hsa04151;hsa04510;hsa05144;hsa05200;hsa05205;hsa05211;hsa05218		HGF
NM_002009.3:658	NS_HS_TUMORSIG_V1.0	FGF7	mRNA	FALSE			MAPK Signaling;FGFR Signaling	hsa04010;hsa04014;hsa04015;hsa04151;hsa04810;hsa05200;hsa05218		FGF7
NM_019619.3:3035	NS_HS_TUMORSIG_V1.0	PARD3	mRNA	FALSE			Hippo Signaling;Cell Adhesion & Motility	hsa04015;hsa04062;hsa04080;hsa04144;hsa04390;hsa04520;hsa04530		PARD3
NM_000142.4:1532	NS_HS_TUMORSIG_V1.0	FGFR3	mRNA	FALSE			FGFR Signaling	hsa04010;hsa04014;hsa04015;hsa04144;hsa04151;hsa04550;hsa04810;hsa05200;hsa05206;hsa05219;hsa05230		FGFR3
NM_032647.3:85	NS_HS_TUMORSIG_V1.0	CBX2	mRNA	FALSE			Epigenetic & Transcriptional Regulation			CBX2
NM_001380.3:840	NS_HS_TUMORSIG_V1.0	DOCK1	mRNA	FALSE			Cell Adhesion & Motility	hsa04510;hsa04810;hsa05100;hsa05131		DOCK1
NM_004613.2:590	NS_HS_TUMORSIG_V1.0	TGM2	mRNA	FALSE			Hippo Signaling	hsa05016		TGM2
NM_002266.2:1280	NS_HS_TUMORSIG_V1.0	KPNA2	mRNA	FALSE			Interferon Response;Estrogen Signaling;DNA Damage Repair	hsa05164		KPNA2
NM_004787.1:3909	NS_HS_TUMORSIG_V1.0	SLIT2	mRNA	FALSE			Hippo Signaling	hsa04360		SLIT2
NM_000579.3:366	NS_HS_TUMORSIG_V1.0	CCR5	mRNA	FALSE			Chemokine Signaling	hsa04060;hsa04062;hsa04144;hsa05145;hsa05203		CCR5
NM_002701.4:947	NS_HS_TUMORSIG_V1.0	POU5F1	mRNA	FALSE			Immortality & Stemness;EMT	hsa04550		POU5F1
NM_004701.3:333	NS_HS_TUMORSIG_V1.0	CCNB2	mRNA	FALSE			Cell Cycle	hsa04068;hsa04110;hsa04114;hsa04115;hsa04914;hsa05166		CCNB2
NM_004360.3:379	NS_HS_TUMORSIG_V1.0	CDH1	mRNA	FALSE			Hippo Signaling;EMT;ECM Remodeling & Metastasis;Cell Adhesion & Motility	hsa04015;hsa04390;hsa04514;hsa04520;hsa05100;hsa05130;hsa05200;hsa05213;hsa05216;hsa05218;hsa05219		CDH1
NM_007278.1:233	NS_HS_TUMORSIG_V1.0	GABARAP	mRNA	FALSE			Autophagy	hsa04068;hsa04140;hsa04727		GABARAP
NM_004994.2:2011	NS_HS_TUMORSIG_V1.0	MMP9	mRNA	FALSE			EMT;ECM Remodeling & Metastasis	hsa04668;hsa04670;hsa04915;hsa05161;hsa05200;hsa05202;hsa05205;hsa05206;hsa05219		MMP9
NM_000251.1:2514	NS_HS_TUMORSIG_V1.0	MSH2	mRNA	FALSE			DNA Damage Repair	hsa03430;hsa05200;hsa05210		MSH2
NM_006218.2:3296	NS_HS_TUMORSIG_V1.0	PIK3CA	mRNA	FALSE			PI3K-Akt Signaling;PDGF Signaling;MET Signaling;FGFR Signaling;ERBB2 Signaling;EMT;EGFR Signaling	hsa00562;hsa04012;hsa04014;hsa04015;hsa04022;hsa04024;hsa04062;hsa04066;hsa04068;hsa04070;hsa04071;hsa04072;hsa04150;hsa04151;hsa04152;hsa04210;hsa04211;hsa04213;hsa04261;hsa04370;hsa04380;hsa04510;hsa04550;hsa04611;hsa04620;hsa04630;hsa04650;hsa04660;hsa04662;hsa04664;hsa04666;hsa04668;hsa04670;hsa04722;hsa04725;hsa04750;hsa04810;hsa04910;hsa04914;hsa04915;hsa04917;hsa04919;hsa04921;hsa04923;hsa…		PIK3CA
NM_002995.2:266	NS_HS_TUMORSIG_V1.0	XCL1/2	mRNA	FALSE			Inflammation;Chemokine Signaling	hsa04060;hsa04062	NK cells	XCL1
NM_001080770.1:841	NS_HS_TUMORSIG_V1.0	KIR2DL4	mRNA	FALSE			Cytotoxicity	hsa04612;hsa04650		KIR2DL4
NM_005125.1:34	NS_HS_TUMORSIG_V1.0	CCS	mRNA	FALSE			Nrf2 & Oxidative Stress	hsa05014		CCS
NM_001199173.1:810	NS_HS_TUMORSIG_V1.0	MLST8	mRNA	FALSE			Autophagy	hsa04150;hsa04151		MLST8
NM_032776.1:4820	NS_HS_TUMORSIG_V1.0	JMJD1C	mRNA	FALSE			Epigenetic & Transcriptional Regulation	hsa05202		JMJD1C
NM_182744.3:1842	NS_HS_TUMORSIG_V1.0	NBL1	mRNA	FALSE			TGF-beta Signaling	hsa04350		NBL1
NM_005534.3:1963	NS_HS_TUMORSIG_V1.0	IFNGR2	mRNA	FALSE			Interferon Response	hsa04060;hsa04066;hsa04380;hsa04630;hsa04650;hsa05132;hsa05140;hsa05142;hsa05145;hsa05152;hsa05162;hsa05164;hsa05168;hsa05321		IFNGR2
NM_001242443.1:1301	NS_HS_TUMORSIG_V1.0	GRB7	mRNA	FALSE			PDGF Signaling;ERBB2 Signaling			GRB7
NM_001198558.1:1052	NS_HS_TUMORSIG_V1.0	SIGLEC9	mRNA	FALSE			Inflammation			SIGLEC9
NM_003998.3:2920	NS_HS_TUMORSIG_V1.0	NFKB1	mRNA	FALSE			Senescence;NF-kB Signaling;EMT	hsa04010;hsa04014;hsa04024;hsa04062;hsa04064;hsa04066;hsa04071;hsa04151;hsa04210;hsa04211;hsa04380;hsa04620;hsa04621;hsa04622;hsa04623;hsa04660;hsa04662;hsa04668;hsa04722;hsa04917;hsa04920;hsa04931;hsa04932;hsa04933;hsa05030;hsa05120;hsa05131;hsa05132;hsa05133;hsa05134;hsa05140;hsa05142;hsa05145;hsa05146;hsa05152;hsa05160;hsa05161;hsa05162;hsa05164;hsa05166;hsa05168;hsa05169;hsa05200;hsa05202;hsa…		NFKB1
NM_001809.3:265	NS_HS_TUMORSIG_V1.0	CENPA	mRNA	FALSE			Cell Cycle			CENPA
NM_017610.6:925	NS_HS_TUMORSIG_V1.0	RNF111	mRNA	FALSE			DNA Damage Repair			RNF111
NM_003999.2:710	NS_HS_TUMORSIG_V1.0	OSMR	mRNA	FALSE			Inflammation	hsa04060;hsa04151;hsa04630		OSMR
NM_002750.2:1047	NS_HS_TUMORSIG_V1.0	MAPK8	mRNA	FALSE			MAPK Signaling;Apoptosis	hsa04010;hsa04012;hsa04014;hsa04024;hsa04068;hsa04071;hsa04141;hsa04310;hsa04380;hsa04510;hsa04620;hsa04621;hsa04622;hsa04664;hsa04668;hsa04722;hsa04723;hsa04728;hsa04750;hsa04910;hsa04912;hsa04914;hsa04917;hsa04920;hsa04930;hsa04931;hsa04932;hsa04933;hsa05120;hsa05131;hsa05132;hsa05133;hsa05142;hsa05145;hsa05152;hsa05160;hsa05161;hsa05164;hsa05166;hsa05168;hsa05169;hsa05200;hsa05210;hsa05212;hsa…		MAPK8
NM_002168.2:642	NS_HS_TUMORSIG_V1.0	IDH2	mRNA	FALSE			Glucose Metabolism	hsa00480;hsa04146		IDH2
NM_000946.2:1041	NS_HS_TUMORSIG_V1.0	PRIM1	mRNA	FALSE			Immortality & Stemness;Cell Cycle	hsa00230;hsa00240;hsa03030		PRIM1
NM_002291.2:5604	NS_HS_TUMORSIG_V1.0	LAMB1	mRNA	FALSE			MET Signaling;ECM Remodeling & Metastasis;Cell Adhesion & Motility	hsa04151;hsa04510;hsa04512;hsa05145;hsa05146;hsa05200;hsa05222		LAMB1
NM_133487.3:1570	NS_HS_TUMORSIG_V1.0	RAD51	mRNA	FALSE			DNA Damage Repair;Cell Cycle	hsa03440;hsa03460;hsa05200;hsa05212		RAD51
NM_001001890.2:1969	NS_HS_TUMORSIG_V1.0	RUNX1	mRNA	FALSE			Estrogen Signaling;Epigenetic & Transcriptional Regulation	hsa05200;hsa05202;hsa05220;hsa05221		RUNX1
NM_001114122.2:1834	NS_HS_TUMORSIG_V1.0	CHEK1	mRNA	FALSE			p53 Signaling;DNA Damage Repair	hsa04110;hsa04115;hsa05166;hsa05203		CHEK1
NM_005564.3:505	NS_HS_TUMORSIG_V1.0	LCN2	mRNA	FALSE			Inflammation;EMT			LCN2
NM_001014987.1:843	NS_HS_TUMORSIG_V1.0	LAT	mRNA	FALSE			TCR Signaling;NF-kB Signaling	hsa04014;hsa04015;hsa04064;hsa04650;hsa04660;hsa04664;hsa04666		LAT
NM_002262.3:393	NS_HS_TUMORSIG_V1.0	KLRD1	mRNA	FALSE			Cytotoxicity	hsa04612;hsa04650;hsa05332	Cytotoxic cells	KLRD1
NM_000034.3:2049	NS_HS_TUMORSIG_V1.0	ALDOA	mRNA	FALSE			mTOR Signaling;HIF1 Signaling;Glucose Metabolism	hsa00010;hsa00051;hsa04066		ALDOA
NM_001797.2:152	NS_HS_TUMORSIG_V1.0	CDH11	mRNA	FALSE			Cell Adhesion & Motility			CDH11
NM_001237.3:538	NS_HS_TUMORSIG_V1.0	CCNA2	mRNA	FALSE			Senescence;Myc;Cell Cycle	hsa04110;hsa04152;hsa04914;hsa05161;hsa05169;hsa05203		CCNA2
NM_004336.3:1978	NS_HS_TUMORSIG_V1.0	BUB1	mRNA	FALSE			mTOR Signaling;Cell Cycle	hsa04110;hsa04114;hsa04914		BUB1
NM_003132.2:254	NS_HS_TUMORSIG_V1.0	SRM	mRNA	FALSE			Myc	hsa00330;hsa00480		SRM
NM_001006946.1:980	NS_HS_TUMORSIG_V1.0	SDC1	mRNA	FALSE			Interleukin Signaling;ECM Remodeling & Metastasis	hsa04512;hsa04514;hsa05144;hsa05205		SDC1
NM_001565.3:122	NS_HS_TUMORSIG_V1.0	CXCL10	mRNA	FALSE			Chemokine Signaling	hsa04060;hsa04062;hsa04620;hsa04622;hsa04623;hsa04668;hsa05164		CXCL10
NM_002447.2:1995	NS_HS_TUMORSIG_V1.0	MST1R	mRNA	FALSE			Myeloid Immune Evasion			MST1R
NM_001174105.1:1020	NS_HS_TUMORSIG_V1.0	CD14	mRNA	FALSE			NF-kB Signaling;Inflammation;Epigenetic & Transcriptional Regulation	hsa04010;hsa04064;hsa04145;hsa04620;hsa04640;hsa04810;hsa05130;hsa05132;hsa05133;hsa05134;hsa05146;hsa05152;hsa05202		CD14
NM_003745.1:1022	NS_HS_TUMORSIG_V1.0	SOCS1	mRNA	FALSE			JAK-STAT Signaling;Interferon Response	hsa04120;hsa04380;hsa04630;hsa04910;hsa04917;hsa04930;hsa05145;hsa05206		SOCS1
NM_000655.4:1872	NS_HS_TUMORSIG_V1.0	SELL	mRNA	FALSE			Myeloid Immune Evasion;Inflammation	hsa04514		SELL
NM_000625.4:1005	NS_HS_TUMORSIG_V1.0	NOS2	mRNA	FALSE			Myeloid Immune Evasion;Inflammation;HIF1 Signaling	hsa00220;hsa00330;hsa04020;hsa04066;hsa04146;hsa05132;hsa05133;hsa05140;hsa05142;hsa05145;hsa05146;hsa05152;hsa05200;hsa05222		NOS2
NM_021950.3:161	NS_HS_TUMORSIG_V1.0	MS4A1	mRNA	FALSE			B-cell Function	hsa04640	B-cells	MS4A1
NM_203372.1:1219	NS_HS_TUMORSIG_V1.0	ACSL3	mRNA	FALSE			mTOR Signaling;Androgen Signaling	hsa00071;hsa04146;hsa04920		ACSL3
NM_006274.2:133	NS_HS_TUMORSIG_V1.0	CCL19	mRNA	FALSE			NF-kB Signaling;Chemokine Signaling	hsa04060;hsa04062;hsa04064		CCL19
NM_003807.3:612	NS_HS_TUMORSIG_V1.0	TNFSF14	mRNA	FALSE			TNF Superfamily;NF-kB Signaling	hsa04060;hsa04064;hsa05168		TNFSF14
NM_000632.3:1400	NS_HS_TUMORSIG_V1.0	ITGAM	mRNA	FALSE			Inflammation;Cell Adhesion & Motility	hsa04015;hsa04145;hsa04514;hsa04610;hsa04640;hsa04670;hsa04810;hsa05133;hsa05134;hsa05140;hsa05146;hsa05150;hsa05152;hsa05202		ITGAM
NM_000600.3:484	NS_HS_TUMORSIG_V1.0	IL6	mRNA	FALSE			Senescence;MAPK Signaling;Interleukin Signaling;EMT	hsa04060;hsa04066;hsa04068;hsa04151;hsa04620;hsa04621;hsa04623;hsa04630;hsa04640;hsa04668;hsa04672;hsa04931;hsa04932;hsa04933;hsa05020;hsa05132;hsa05133;hsa05134;hsa05142;hsa05143;hsa05144;hsa05146;hsa05152;hsa05161;hsa05162;hsa05164;hsa05166;hsa05168;hsa05200;hsa05202;hsa05321;hsa05323;hsa05332;hsa05410		IL6
NM_018263.4:3360	NS_HS_TUMORSIG_V1.0	ASXL2	mRNA	FALSE			Epigenetic & Transcriptional Regulation			ASXL2
NM_004996.3:570	NS_HS_TUMORSIG_V1.0	ABCC1	mRNA	FALSE			Nrf2 & Oxidative Stress	hsa02010;hsa04071;hsa05206		ABCC1
NM_003104.5:1090	NS_HS_TUMORSIG_V1.0	SORD	mRNA	FALSE			Myc;mTOR Signaling;Androgen Signaling	hsa00051		SORD
NM_005551.4:550	NS_HS_TUMORSIG_V1.0	KLK2	mRNA	FALSE			ECM Remodeling & Metastasis;Androgen Signaling	hsa04961		KLK2
NM_001168278.1:1050	NS_HS_TUMORSIG_V1.0	WWTR1	mRNA	FALSE			Hippo Signaling;EMT	hsa04390		WWTR1
NM_006516.2:264	NS_HS_TUMORSIG_V1.0	SLC2A1	mRNA	FALSE			mTOR Signaling;HIF1 Signaling;Glucose Metabolism	hsa04066;hsa04911;hsa04919;hsa04920;hsa04922;hsa04931;hsa05166;hsa05200;hsa05211;hsa05230		SLC2A1
NM_005896.3:418	NS_HS_TUMORSIG_V1.0	IDH1	mRNA	FALSE			mTOR Signaling;Glucose Metabolism	hsa00480;hsa04146;hsa05230		IDH1
NM_000693.2:1375	NS_HS_TUMORSIG_V1.0	ALDH1A3	mRNA	FALSE			Glucose Metabolism;Androgen Signaling	hsa00010;hsa05204		ALDH1A3
NM_002213.3:2560	NS_HS_TUMORSIG_V1.0	ITGB5	mRNA	FALSE			Hippo Signaling;ECM Remodeling & Metastasis;Cell Adhesion & Motility	hsa04145;hsa04151;hsa04510;hsa04512;hsa04810;hsa05205;hsa05410;hsa05412;hsa05414		ITGB5
NM_030662.3:375	NS_HS_TUMORSIG_V1.0	MAP2K2	mRNA	FALSE			MAPK Signaling	hsa04010;hsa04012;hsa04014;hsa04015;hsa04022;hsa04024;hsa04066;hsa04068;hsa04071;hsa04072;hsa04151;hsa04270;hsa04370;hsa04540;hsa04550;hsa04620;hsa04650;hsa04660;hsa04662;hsa04664;hsa04720;hsa04722;hsa04730;hsa04810;hsa04910;hsa04912;hsa04915;hsa04916;hsa04917;hsa04919;hsa04921;hsa05020;hsa05161;hsa05164;hsa05200;hsa05205;hsa05206;hsa05211;hsa05213;hsa05214;hsa05215;hsa05216;hsa05218;hsa05219;hsa…		MAP2K2
NM_000075.3:1098	NS_HS_TUMORSIG_V1.0	CDK4	mRNA	FALSE			TCR Signaling;Senescence;Myc;Cell Cycle	hsa04110;hsa04115;hsa04151;hsa04530;hsa04660;hsa04933;hsa05161;hsa05162;hsa05166;hsa05200;hsa05203;hsa05212;hsa05214;hsa05218;hsa05219;hsa05220;hsa05222;hsa05223		CDK4
NM_002609.3:460	NS_HS_TUMORSIG_V1.0	PDGFRB	mRNA	FALSE			PDGF Signaling;MAPK Signaling	hsa04010;hsa04014;hsa04015;hsa04020;hsa04060;hsa04072;hsa04151;hsa04510;hsa04540;hsa04810;hsa05166;hsa05200;hsa05206;hsa05214;hsa05215;hsa05218;hsa05230;hsa05231		PDGFRB
NM_004304.4:5359	NS_HS_TUMORSIG_V1.0	ALK	mRNA	FALSE			MAPK Signaling	hsa05223		ALK
NM_004917.3:368	NS_HS_TUMORSIG_V1.0	KLK4	mRNA	FALSE			Androgen Signaling			KLK4
NM_015238.2:2146	NS_HS_TUMORSIG_V1.0	WWC1	mRNA	FALSE			Hippo Signaling	hsa04390		WWC1
NM_000435.2:5284	NS_HS_TUMORSIG_V1.0	NOTCH3	mRNA	FALSE			Notch Signaling	hsa04320;hsa04330;hsa04919;hsa05206		NOTCH3
NM_002350.3:700	NS_HS_TUMORSIG_V1.0	LYN	mRNA	FALSE			NF-kB Signaling;Inflammation	hsa04062;hsa04064;hsa04611;hsa04662;hsa04664;hsa04666;hsa04730;hsa05120;hsa05169;hsa05203		LYN
NM_005462.4:338	NS_HS_TUMORSIG_V1.0	MAGEC1	mRNA	FALSE			Tumor Antigen			MAGEC1
NM_016249.3:327	NS_HS_TUMORSIG_V1.0	MAGEC2	mRNA	FALSE			Tumor Antigen			MAGEC2
NM_000602.4:577	NS_HS_TUMORSIG_V1.0	SERPINE1	mRNA	FALSE			Hippo Signaling;HIF1 Signaling;ECM Remodeling & Metastasis	hsa04066;hsa04115;hsa04390;hsa04610;hsa04933;hsa05142		SERPINE1
NM_001171623.1:2212	NS_HS_TUMORSIG_V1.0	VEGFA	mRNA	FALSE			VEGF Signaling;EMT	hsa04014;hsa04015;hsa04060;hsa04066;hsa04150;hsa04151;hsa04370;hsa04510;hsa04933;hsa05200;hsa05205;hsa05206;hsa05211;hsa05212;hsa05219;hsa05323		VEGFA
NM_001199893.1:384	NS_HS_TUMORSIG_V1.0	ACTG2	mRNA	FALSE			TGF-beta Signaling	hsa04270		ACTG2
NM_002133.2:781	NS_HS_TUMORSIG_V1.0	HMOX1	mRNA	FALSE			Nrf2 & Oxidative Stress;HIF1 Signaling	hsa04066;hsa05206		HMOX1
NM_001083116.1:631	NS_HS_TUMORSIG_V1.0	PRF1	mRNA	FALSE			Cytotoxicity	hsa04650;hsa04940;hsa05320;hsa05330;hsa05332;hsa05416	Cytotoxic cells	PRF1
NM_000051.3:393	NS_HS_TUMORSIG_V1.0	ATM	mRNA	FALSE			Senescence;p53 Signaling;Epigenetic & Transcriptional Regulation;DNA Damage Repair	hsa04064;hsa04068;hsa04110;hsa04115;hsa04210;hsa05166;hsa05202;hsa05206		ATM
NM_020630.4:1581	NS_HS_TUMORSIG_V1.0	RET	mRNA	FALSE			MAPK Signaling	hsa04144;hsa05200;hsa05216;hsa05230		RET
NM_001540.3:681	NS_HS_TUMORSIG_V1.0	HSPB1	mRNA	FALSE			VEGF Signaling;MAPK Signaling	hsa04010;hsa04370;hsa05146;hsa05169		HSPB1
NM_130767.2:918	NS_HS_TUMORSIG_V1.0	ACOT12	mRNA	FALSE			Lipid Metabolism			ACOT12
NM_001166415.1:2022	NS_HS_TUMORSIG_V1.0	EHHADH	mRNA	FALSE			Lipid Metabolism	hsa00071;hsa00310;hsa04146		EHHADH
NM_001130145.2:835	NS_HS_TUMORSIG_V1.0	YAP1	mRNA	FALSE			Hippo Signaling;EMT	hsa04390		YAP1
NM_001004019.1:3440	NS_HS_TUMORSIG_V1.0	FBLN2	mRNA	FALSE			TGF-beta Signaling;ECM Remodeling & Metastasis			FBLN2
NM_000660.4:1473	NS_HS_TUMORSIG_V1.0	TGFB1	mRNA	FALSE			TGF-beta Signaling;EMT;ECM Remodeling & Metastasis	hsa04010;hsa04060;hsa04068;hsa04110;hsa04144;hsa04350;hsa04380;hsa04390;hsa04672;hsa04932;hsa04933;hsa05140;hsa05142;hsa05144;hsa05145;hsa05146;hsa05152;hsa05161;hsa05166;hsa05200;hsa05205;hsa05210;hsa05211;hsa05212;hsa05220;hsa05321;hsa05323;hsa05410;hsa05414		TGFB1
NM_002205.2:2628	NS_HS_TUMORSIG_V1.0	ITGA5	mRNA	FALSE			ECM Remodeling & Metastasis;Cell Adhesion & Motility	hsa04145;hsa04151;hsa04510;hsa04512;hsa04640;hsa04810;hsa05100;hsa05131;hsa05133;hsa05205;hsa05206;hsa05410;hsa05412;hsa05414		ITGA5
NM_005130.4:585	NS_HS_TUMORSIG_V1.0	FGFBP1	mRNA	FALSE			FGFR Signaling			FGFBP1
NM_005985.3:960	NS_HS_TUMORSIG_V1.0	SNAI1	mRNA	FALSE			EMT	hsa04520		SNAI1
NM_024865.2:380	NS_HS_TUMORSIG_V1.0	NANOG	mRNA	FALSE			Immortality & Stemness;EMT	hsa04550;hsa05205		NANOG
NM_001626.4:1584	NS_HS_TUMORSIG_V1.0	AKT2	mRNA	FALSE			PI3K-Akt Signaling;ERBB2 Signaling	hsa04010;hsa04012;hsa04014;hsa04015;hsa04022;hsa04024;hsa04062;hsa04066;hsa04068;hsa04071;hsa04072;hsa04150;hsa04151;hsa04152;hsa04210;hsa04211;hsa04213;hsa04261;hsa04370;hsa04380;hsa04510;hsa04530;hsa04550;hsa04611;hsa04620;hsa04630;hsa04660;hsa04662;hsa04664;hsa04666;hsa04668;hsa04722;hsa04725;hsa04728;hsa04910;hsa04914;hsa04915;hsa04917;hsa04919;hsa04920;hsa04922;hsa04923;hsa04931;hsa04932;hsa…		AKT2
NM_002317.5:1518	NS_HS_TUMORSIG_V1.0	LOX	mRNA	FALSE			TGF-beta Signaling;EMT			LOX
NM_001105206.2:406	NS_HS_TUMORSIG_V1.0	LAMA4	mRNA	FALSE			MET Signaling;ECM Remodeling & Metastasis;Cell Adhesion & Motility	hsa04151;hsa04510;hsa04512;hsa05143;hsa05145;hsa05146;hsa05200;hsa05222		LAMA4
NM_000269.2:462	NS_HS_TUMORSIG_V1.0	NME1	mRNA	FALSE			Myc	hsa00230;hsa00240		NME1
NM_017907.2:344	NS_HS_TUMORSIG_V1.0	LAMTOR1	mRNA	FALSE			mTOR Signaling			LAMTOR1
NM_001098725.1:370	NS_HS_TUMORSIG_V1.0	TCL1A	mRNA	FALSE				hsa04151	B-cells	TCL1A
NM_004379.3:618	NS_HS_TUMORSIG_V1.0	CREB1	mRNA	FALSE			PI3K-Akt Signaling;Glucose Metabolism	hsa04022;hsa04024;hsa04151;hsa04152;hsa04211;hsa04261;hsa04380;hsa04612;hsa04668;hsa04713;hsa04725;hsa04728;hsa04911;hsa04915;hsa04916;hsa04918;hsa04922;hsa04924;hsa04925;hsa04931;hsa05016;hsa05030;hsa05031;hsa05034;hsa05152;hsa05161;hsa05166;hsa05203;hsa05215		CREB1
NM_014729.2:574	NS_HS_TUMORSIG_V1.0	TOX	mRNA	FALSE			T-cell Exhaustion			TOX
NM_005823.5:1714	NS_HS_TUMORSIG_V1.0	MSLN	mRNA	FALSE			Tumor Antigen			MSLN
NM_001257386.1:2020	NS_HS_TUMORSIG_V1.0	ABCG2	mRNA	FALSE			Immortality & Stemness	hsa02010		ABCG2
NM_020530.4:580	NS_HS_TUMORSIG_V1.0	OSM	mRNA	FALSE			Inflammation	hsa04060;hsa04151;hsa04630		OSM
NM_198426.1:382	NS_HS_TUMORSIG_V1.0	CHMP2A	mRNA	FALSE			Autophagy	hsa04144		CHMP2A
NM_000667.3:1004	NS_HS_TUMORSIG_V1.0	ADH1A	mRNA	FALSE			Lipid Metabolism;Glucose Metabolism	hsa00010;hsa00071;hsa05204		ADH1A
NM_000291.3:964	NS_HS_TUMORSIG_V1.0	PGK1	mRNA	FALSE			mTOR Signaling;HIF1 Signaling;Glucose Metabolism	hsa00010;hsa04066		PGK1
NM_000228.2:3350	NS_HS_TUMORSIG_V1.0	LAMB3	mRNA	FALSE			TGF-beta Signaling;MET Signaling;ECM Remodeling & Metastasis;Cell Adhesion & Motility	hsa04151;hsa04510;hsa04512;hsa05145;hsa05146;hsa05200;hsa05222		LAMB3
NM_000141.4:2704	NS_HS_TUMORSIG_V1.0	FGFR2	mRNA	FALSE			FGFR Signaling	hsa04010;hsa04014;hsa04015;hsa04144;hsa04151;hsa04550;hsa04810;hsa05200;hsa05215;hsa05230		FGFR2
NM_015083.2:1806	NS_HS_TUMORSIG_V1.0	CDK12	mRNA	FALSE			p53 Signaling			CDK12
NM_006167.3:552	NS_HS_TUMORSIG_V1.0	NKX3-1	mRNA	FALSE			Androgen Signaling	hsa05200;hsa05215		NKX3-1
NM_001789.2:1229	NS_HS_TUMORSIG_V1.0	CDC25A	mRNA	FALSE			mTOR Signaling;Cell Cycle	hsa04110;hsa04914;hsa05206		CDC25A
NM_024690.2:41510	NS_HS_TUMORSIG_V1.0	MUC16	mRNA	FALSE			Tumor Antigen			MUC16
NR_026800.2:9125	NS_HS_TUMORSIG_V1.0	FAM30A	mRNA	FALSE					B-cells	FAM30A
NM_000211.3:1412	NS_HS_TUMORSIG_V1.0	ITGB2	mRNA	FALSE			mTOR Signaling;Inflammation;Hippo Signaling;Cell Adhesion & Motility	hsa04015;hsa04145;hsa04390;hsa04514;hsa04610;hsa04650;hsa04670;hsa04810;hsa05133;hsa05134;hsa05140;hsa05144;hsa05146;hsa05150;hsa05152;hsa05166;hsa05323;hsa05416		ITGB2
NM_000245.2:1488	NS_HS_TUMORSIG_V1.0	MET	mRNA	FALSE			MET Signaling;MAPK Signaling;EMT	hsa04014;hsa04015;hsa04060;hsa04144;hsa04151;hsa04360;hsa04510;hsa04520;hsa05100;hsa05120;hsa05144;hsa05200;hsa05202;hsa05205;hsa05206;hsa05211;hsa05218;hsa05230		MET
NM_000333.3:2548	NS_HS_TUMORSIG_V1.0	ATXN7	mRNA	FALSE			Epigenetic & Transcriptional Regulation			ATXN7
NM_000417.2:1222	NS_HS_TUMORSIG_V1.0	IL2RA	mRNA	FALSE			MAPK Signaling;Interleukin Signaling	hsa04060;hsa04144;hsa04151;hsa04630;hsa04640;hsa05162;hsa05166		IL2RA
NM_000426.3:1964	NS_HS_TUMORSIG_V1.0	LAMA2	mRNA	FALSE			MET Signaling;ECM Remodeling & Metastasis;Cell Adhesion & Motility	hsa04151;hsa04510;hsa04512;hsa05145;hsa05146;hsa05200;hsa05222;hsa05410;hsa05412;hsa05414;hsa05416		LAMA2
NM_000594.3:1366	NS_HS_TUMORSIG_V1.0	TNF	mRNA	FALSE			TNF Superfamily;TCR Signaling;NF-kB Signaling;EMT	hsa04010;hsa04060;hsa04064;hsa04071;hsa04150;hsa04210;hsa04350;hsa04380;hsa04612;hsa04620;hsa04621;hsa04622;hsa04640;hsa04650;hsa04660;hsa04664;hsa04668;hsa04920;hsa04930;hsa04931;hsa04932;hsa04933;hsa04940;hsa05010;hsa05014;hsa05133;hsa05134;hsa05140;hsa05142;hsa05143;hsa05144;hsa05145;hsa05146;hsa05152;hsa05160;hsa05161;hsa05164;hsa05166;hsa05168;hsa05205;hsa05310;hsa05321;hsa05322;hsa05323;hsa…		TNF
NM_000760.3:2066	NS_HS_TUMORSIG_V1.0	CSF3R	mRNA	FALSE			Interleukin Signaling	hsa04060;hsa04151;hsa04630;hsa04640;hsa05200	Neutrophils	CSF3R
NM_001005526.1:74	NS_HS_TUMORSIG_V1.0	SF3B1	mRNA	FALSE			Epigenetic & Transcriptional Regulation			SF3B1
NM_001044392.2:466	NS_HS_TUMORSIG_V1.0	MUC1	mRNA	FALSE			EMT			MUC1
NM_001127651.2:290	NS_HS_TUMORSIG_V1.0	NCF2	mRNA	FALSE			Nrf2 & Oxidative Stress	hsa04145;hsa04380;hsa04670;hsa05140		NCF2
NM_001197297.1:952	NS_HS_TUMORSIG_V1.0	GABPA	mRNA	FALSE			Nrf2 & Oxidative Stress;Glucose Metabolism			GABPA
NM_001206889.1:852	NS_HS_TUMORSIG_V1.0	CTNND1	mRNA	FALSE			Cell Adhesion & Motility	hsa04015;hsa04520;hsa04670		CTNND1
NM_001214903.1:166	NS_HS_TUMORSIG_V1.0	ESR2	mRNA	FALSE			Estrogen Signaling	hsa04915;hsa04917		ESR2
NM_001254751.1:1722	NS_HS_TUMORSIG_V1.0	CD6	mRNA	FALSE			TCR Signaling	hsa04514	T-cells	CD6
NM_001271851.1:1166	NS_HS_TUMORSIG_V1.0	RRAGC	mRNA	FALSE			mTOR Signaling	hsa04150		RRAGC
NM_001276469.1:1029	NS_HS_TUMORSIG_V1.0	B4GALNT1	mRNA	FALSE			Tumor Antigen			B4GALNT1
NM_001278405.1:256	NS_HS_TUMORSIG_V1.0	LILRB2	mRNA	FALSE			Inflammation	hsa04380		LILRB2
NM_001775.2:280	NS_HS_TUMORSIG_V1.0	CD38	mRNA	FALSE			Myeloid Immune Evasion	hsa04020;hsa04640;hsa04921;hsa04970;hsa04972;hsa05169		CD38
NM_001903.2:1766	NS_HS_TUMORSIG_V1.0	CTNNA1	mRNA	FALSE			Hippo Signaling;Cell Adhesion & Motility	hsa04390;hsa04520;hsa04530;hsa04670;hsa05100;hsa05200;hsa05213;hsa05412		CTNNA1
NM_002112.3:1646	NS_HS_TUMORSIG_V1.0	HDC	mRNA	FALSE					Mast cells	HDC
NM_002192.2:1914	NS_HS_TUMORSIG_V1.0	INHBA	mRNA	FALSE			TGF-beta Signaling	hsa04060;hsa04350;hsa04550		INHBA
NM_002661.3:406	NS_HS_TUMORSIG_V1.0	PLCG2	mRNA	FALSE			VEGF Signaling;NF-kB Signaling	hsa00562;hsa04012;hsa04014;hsa04020;hsa04064;hsa04066;hsa04070;hsa04072;hsa04370;hsa04380;hsa04611;hsa04650;hsa04662;hsa04664;hsa04666;hsa04670;hsa04722;hsa04750;hsa04919;hsa04933;hsa05110;hsa05120;hsa05169;hsa05200;hsa05205;hsa05206;hsa05214;hsa05223		PLCG2
NM_002730.3:266	NS_HS_TUMORSIG_V1.0	PRKACA	mRNA	FALSE			MAPK Signaling;Hedgehog;Glucose Metabolism	hsa04010;hsa04014;hsa04020;hsa04024;hsa04062;hsa04114;hsa04210;hsa04211;hsa04213;hsa04261;hsa04270;hsa04310;hsa04340;hsa04540;hsa04611;hsa04713;hsa04720;hsa04723;hsa04724;hsa04725;hsa04726;hsa04727;hsa04728;hsa04750;hsa04910;hsa04911;hsa04912;hsa04914;hsa04915;hsa04916;hsa04918;hsa04919;hsa04921;hsa04922;hsa04923;hsa04924;hsa04925;hsa04961;hsa04970;hsa04971;hsa05012;hsa05020;hsa05030;hsa05031;hsa…		PRKACA
NM_002737.2:818	NS_HS_TUMORSIG_V1.0	PRKCA	mRNA	FALSE			PI3K-Akt Signaling;ERBB2 Signaling	hsa04010;hsa04012;hsa04014;hsa04015;hsa04020;hsa04066;hsa04070;hsa04071;hsa04072;hsa04150;hsa04151;hsa04261;hsa04270;hsa04310;hsa04370;hsa04510;hsa04530;hsa04540;hsa04650;hsa04664;hsa04666;hsa04670;hsa04713;hsa04720;hsa04723;hsa04724;hsa04725;hsa04726;hsa04727;hsa04728;hsa04730;hsa04750;hsa04911;hsa04912;hsa04916;hsa04918;hsa04919;hsa04921;hsa04925;hsa04933;hsa04960;hsa04961;hsa04970;hsa04971;hsa…		PRKCA
NM_002890.2:980	NS_HS_TUMORSIG_V1.0	RASA1	mRNA	FALSE			PDGF Signaling;MAPK Signaling;Hedgehog	hsa04010;hsa04014;hsa04360		RASA1
NM_003246.2:3816	NS_HS_TUMORSIG_V1.0	THBS1	mRNA	FALSE			TGF-beta Signaling;PDGF Signaling;Myc;Hippo Signaling;ECM Remodeling & Metastasis	hsa04015;hsa04115;hsa04145;hsa04151;hsa04350;hsa04510;hsa04512;hsa05144;hsa05205;hsa05206;hsa05219		THBS1
NM_003830.3:2082	NS_HS_TUMORSIG_V1.0	SIGLEC5	mRNA	FALSE			Inflammation		Neutrophils	SIGLEC5
NM_004843.3:1640	NS_HS_TUMORSIG_V1.0	IL27RA	mRNA	FALSE			Interleukin Signaling	hsa04630		IL27RA
NM_005211.3:958	NS_HS_TUMORSIG_V1.0	CSF1R	mRNA	FALSE			Interleukin Signaling;Epigenetic & Transcriptional Regulation	hsa04014;hsa04015;hsa04060;hsa04144;hsa04151;hsa04380;hsa04640;hsa05200;hsa05202		CSF1R
NM_005508.4:672	NS_HS_TUMORSIG_V1.0	CCR4	mRNA	FALSE			Chemokine Signaling	hsa04060;hsa04062;hsa05203		CCR4
NM_005512.2:3852	NS_HS_TUMORSIG_V1.0	LRRC32	mRNA	FALSE			TGF-beta Signaling			LRRC32
NM_006496.3:760	NS_HS_TUMORSIG_V1.0	GNAI3	mRNA	FALSE			Inflammation;Estrogen Signaling	hsa04015;hsa04022;hsa04024;hsa04062;hsa04071;hsa04261;hsa04360;hsa04530;hsa04540;hsa04611;hsa04670;hsa04713;hsa04723;hsa04724;hsa04725;hsa04726;hsa04727;hsa04728;hsa04730;hsa04914;hsa04915;hsa04916;hsa04921;hsa04923;hsa04924;hsa04971;hsa05012;hsa05030;hsa05034;hsa05133;hsa05142;hsa05145;hsa05200		GNAI3
NM_006509.3:956	NS_HS_TUMORSIG_V1.0	RELB	mRNA	FALSE			NF-kB Signaling	hsa04010;hsa04064;hsa04380;hsa05166;hsa05169		RELB
NM_014412.2:906	NS_HS_TUMORSIG_V1.0	CACYBP	mRNA	FALSE			Wnt Signaling;mTOR Signaling	hsa04310		CACYBP
NM_018313.4:206	NS_HS_TUMORSIG_V1.0	PBRM1	mRNA	FALSE			Epigenetic & Transcriptional Regulation			PBRM1
NM_021961.5:1238	NS_HS_TUMORSIG_V1.0	TEAD1	mRNA	FALSE			Hippo Signaling	hsa04390		TEAD1
NM_032991.2:1002	NS_HS_TUMORSIG_V1.0	CASP3	mRNA	FALSE			Hippo Signaling;ECM Remodeling & Metastasis;Apoptosis	hsa04010;hsa04115;hsa04210;hsa04650;hsa04668;hsa04726;hsa04932;hsa04933;hsa05010;hsa05012;hsa05014;hsa05016;hsa05120;hsa05133;hsa05134;hsa05145;hsa05146;hsa05152;hsa05161;hsa05168;hsa05200;hsa05203;hsa05205;hsa05206;hsa05210;hsa05416		CASP3
NM_138957.2:644	NS_HS_TUMORSIG_V1.0	MAPK1	mRNA	FALSE			MAPK Signaling;FGFR Signaling;EMT	hsa04010;hsa04012;hsa04014;hsa04015;hsa04022;hsa04024;hsa04062;hsa04066;hsa04068;hsa04071;hsa04072;hsa04114;hsa04150;hsa04151;hsa04261;hsa04270;hsa04320;hsa04350;hsa04360;hsa04370;hsa04380;hsa04510;hsa04520;hsa04540;hsa04550;hsa04611;hsa04620;hsa04621;hsa04650;hsa04660;hsa04662;hsa04664;hsa04666;hsa04668;hsa04713;hsa04720;hsa04722;hsa04723;hsa04724;hsa04725;hsa04726;hsa04730;hsa04810;hsa04910;hsa…		MAPK1
NM_152330.3:1748	NS_HS_TUMORSIG_V1.0	FRMD6	mRNA	FALSE			Hippo Signaling	hsa04390		FRMD6
NM_181526.2:364	NS_HS_TUMORSIG_V1.0	MYL9	mRNA	FALSE			Cell Adhesion & Motility	hsa04022;hsa04024;hsa04270;hsa04510;hsa04530;hsa04670;hsa04810;hsa04921		MYL9
NM_005030.3:491	NS_HS_TUMORSIG_V1.0	PLK1	mRNA	FALSE			Myc;mTOR Signaling;Cell Cycle	hsa04068;hsa04110;hsa04114;hsa04914		PLK1
NM_005656.3:551	NS_HS_TUMORSIG_V1.0	TMPRSS2	mRNA	FALSE			Epigenetic & Transcriptional Regulation;Androgen Signaling	hsa05164;hsa05202		TMPRSS2
NM_001190438.1:2045	NS_HS_TUMORSIG_V1.0	NCOR1	mRNA	FALSE			Glucose Metabolism;Epigenetic & Transcriptional Regulation;Androgen Signaling	hsa04919;hsa05202		NCOR1
NM_022455.4:3140	NS_HS_TUMORSIG_V1.0	NSD1	mRNA	FALSE			Epigenetic & Transcriptional Regulation	hsa00310		NSD1
NM_000077.4:1052	NS_HS_TUMORSIG_V1.0	CDKN2A	mRNA	FALSE			Senescence;Cell Cycle	hsa04110;hsa04115;hsa05166;hsa05200;hsa05203;hsa05206;hsa05212;hsa05214;hsa05218;hsa05219;hsa05220;hsa05223		CDKN2A
NM_001005735.1:894	NS_HS_TUMORSIG_V1.0	CHEK2	mRNA	FALSE			DNA Damage Repair	hsa04110;hsa04115;hsa05166		CHEK2
NM_001145645.2:142	NS_HS_TUMORSIG_V1.0	TNFSF13B	mRNA	FALSE			TNF Superfamily;NF-kB Signaling	hsa04060;hsa04064;hsa04672;hsa05323		TNFSF13B
NM_000616.4:1524	NS_HS_TUMORSIG_V1.0	CD4	mRNA	FALSE			TCR Signaling	hsa04514;hsa04612;hsa04640;hsa04660;hsa05340		CD4
NM_001174064.1:1756	NS_HS_TUMORSIG_V1.0	FGFR1	mRNA	FALSE			FGFR Signaling;EMT	hsa04010;hsa04014;hsa04015;hsa04151;hsa04520;hsa04550;hsa04810;hsa05200;hsa05205;hsa05215;hsa05218;hsa05230		FGFR1
NM_001127510.2:462	NS_HS_TUMORSIG_V1.0	APC	mRNA	FALSE			Wnt Signaling	hsa04310;hsa04390;hsa04550;hsa04810;hsa05166;hsa05200;hsa05206;hsa05210;hsa05213;hsa05217		APC
NM_001270508.1:3240	NS_HS_TUMORSIG_V1.0	TNFAIP3	mRNA	FALSE			NF-kB Signaling	hsa04064;hsa04621;hsa04668;hsa05162;hsa05169		TNFAIP3
NM_133278.2:750	NS_HS_TUMORSIG_V1.0	FCAR	mRNA	FALSE			Inflammation	hsa04145;hsa05150	Neutrophils	FCAR
NM_006878.3:919	NS_HS_TUMORSIG_V1.0	MDM2	mRNA	FALSE			Senescence;p53 Signaling;Cell Cycle	hsa04068;hsa04110;hsa04115;hsa04120;hsa04144;hsa04151;hsa04919;hsa05169;hsa05200;hsa05202;hsa05203;hsa05205;hsa05206;hsa05214;hsa05215;hsa05218;hsa05219;hsa05220		MDM2
NM_000572.2:240	NS_HS_TUMORSIG_V1.0	IL10	mRNA	FALSE			TCR Signaling;Interleukin Signaling	hsa04060;hsa04068;hsa04630;hsa04660;hsa04672;hsa05133;hsa05140;hsa05142;hsa05143;hsa05144;hsa05145;hsa05146;hsa05150;hsa05152;hsa05169;hsa05310;hsa05320;hsa05321;hsa05322;hsa05330		IL10
NM_000581.2:588	NS_HS_TUMORSIG_V1.0	GPX1	mRNA	FALSE			Nrf2 & Oxidative Stress	hsa00480;hsa04918;hsa05014;hsa05016		GPX1
NM_007111.4:551	NS_HS_TUMORSIG_V1.0	TFDP1	mRNA	FALSE			TGF-beta Signaling;Cell Cycle	hsa04110;hsa04350		TFDP1
NM_001165.4:6567	NS_HS_TUMORSIG_V1.0	BIRC3	mRNA	FALSE			NF-kB Signaling;Epigenetic & Transcriptional Regulation	hsa04064;hsa04120;hsa04210;hsa04510;hsa04621;hsa04668;hsa05145;hsa05200;hsa05202;hsa05222		BIRC3
NM_000593.5:1000	NS_HS_TUMORSIG_V1.0	TAP1	mRNA	FALSE			Antigen Presentation	hsa02010;hsa04145;hsa04612;hsa05168;hsa05340		TAP1
NM_000627.3:1970	NS_HS_TUMORSIG_V1.0	LTBP1	mRNA	FALSE			TGF-beta Signaling;ECM Remodeling & Metastasis	hsa04350		LTBP1
NM_001184879.1:1015	NS_HS_TUMORSIG_V1.0	CD84	mRNA	FALSE			Myeloid Immune Evasion		Macrophages	CD84
NM_006144.3:215	NS_HS_TUMORSIG_V1.0	GZMA	mRNA	FALSE			Cytotoxicity	hsa04080	Cytotoxic cells	GZMA
NM_181755.2:590	NS_HS_TUMORSIG_V1.0	HSD11B1	mRNA	FALSE				hsa05204	DC	HSD11B1
NM_000619.2:450	NS_HS_TUMORSIG_V1.0	IFNG	mRNA	FALSE			TCR Signaling;Interferon Response	hsa04060;hsa04066;hsa04140;hsa04350;hsa04380;hsa04612;hsa04630;hsa04650;hsa04660;hsa04940;hsa05132;hsa05140;hsa05142;hsa05143;hsa05144;hsa05145;hsa05146;hsa05152;hsa05162;hsa05164;hsa05168;hsa05169;hsa05321;hsa05322;hsa05323;hsa05330;hsa05332		IFNG
NM_000732.4:127	NS_HS_TUMORSIG_V1.0	CD3D	mRNA	FALSE			TCR Signaling	hsa04640;hsa04660;hsa05142;hsa05162;hsa05166;hsa05340	T-cells	CD3D
NM_001067.3:4233	NS_HS_TUMORSIG_V1.0	TOP2A	mRNA	FALSE			Hippo Signaling;Cell Cycle			TOP2A
NM_001144925.2:1369	NS_HS_TUMORSIG_V1.0	MX1	mRNA	FALSE			Interferon Response	hsa05162;hsa05164		MX1
NM_001192.2:305	NS_HS_TUMORSIG_V1.0	TNFRSF17	mRNA	FALSE			TNF Superfamily	hsa04060;hsa04672	B-cells	TNFRSF17
NM_001278182.1:1522	NS_HS_TUMORSIG_V1.0	EOMES	mRNA	FALSE			T-cell Exhaustion		Exhausted CD8	EOMES
NM_001777.3:901	NS_HS_TUMORSIG_V1.0	CD47	mRNA	FALSE			Inflammation;ECM Remodeling & Metastasis	hsa04512		CD47
NM_002354.2:499	NS_HS_TUMORSIG_V1.0	EPCAM	mRNA	FALSE			EMT			EPCAM
NM_003247.3:872	NS_HS_TUMORSIG_V1.0	THBS2	mRNA	FALSE			PDGF Signaling;ECM Remodeling & Metastasis	hsa04145;hsa04151;hsa04510;hsa04512;hsa05144		THBS2
NM_004131.4:621	NS_HS_TUMORSIG_V1.0	GZMB	mRNA	FALSE			Cytotoxicity;Apoptosis	hsa04650;hsa04940;hsa05202;hsa05320;hsa05330;hsa05332	Cytotoxic cells	GZMB
NM_005409.4:333	NS_HS_TUMORSIG_V1.0	CXCL11	mRNA	FALSE			Chemokine Signaling	hsa04060;hsa04062;hsa04620		CXCL11
NM_007085.4:701	NS_HS_TUMORSIG_V1.0	FSTL1	mRNA	FALSE			Hippo Signaling			FSTL1
NM_012112.4:764	NS_HS_TUMORSIG_V1.0	TPX2	mRNA	FALSE			Cell Cycle			TPX2
NM_145697.2:387	NS_HS_TUMORSIG_V1.0	NUF2	mRNA	FALSE			Cell Cycle			NUF2
NM_212535.2:1532	NS_HS_TUMORSIG_V1.0	PRKCB	mRNA	FALSE			NF-kB Signaling;HIF1 Signaling	hsa04010;hsa04012;hsa04014;hsa04015;hsa04020;hsa04062;hsa04064;hsa04066;hsa04070;hsa04071;hsa04150;hsa04270;hsa04310;hsa04370;hsa04510;hsa04530;hsa04540;hsa04650;hsa04662;hsa04666;hsa04670;hsa04713;hsa04720;hsa04723;hsa04724;hsa04725;hsa04726;hsa04727;hsa04728;hsa04730;hsa04750;hsa04911;hsa04912;hsa04916;hsa04918;hsa04919;hsa04921;hsa04925;hsa04931;hsa04933;hsa04960;hsa04961;hsa04970;hsa04971;hsa…		PRKCB
NM_001786.4:133	NS_HS_TUMORSIG_V1.0	CDK1	mRNA	FALSE			MAPK Signaling;Cell Cycle	hsa04110;hsa04114;hsa04115;hsa04540;hsa04914;hsa05168;hsa05169;hsa05203		CDK1
NM_002104.2:634	NS_HS_TUMORSIG_V1.0	GZMK	mRNA	FALSE			Cytotoxicity			GZMK
NM_001204182.1:1094	NS_HS_TUMORSIG_V1.0	NEK2	mRNA	FALSE			Cell Cycle			NEK2
NM_003318.4:2434	NS_HS_TUMORSIG_V1.0	TTK	mRNA	FALSE			Cell Cycle	hsa04110		TTK
NM_016817.2:380	NS_HS_TUMORSIG_V1.0	OAS2	mRNA	FALSE			Interferon Response	hsa05160;hsa05162;hsa05164;hsa05168		OAS2
NM_004369.3:3293	NS_HS_TUMORSIG_V1.0	COL6A3	mRNA	FALSE			PDGF Signaling;ECM Remodeling & Metastasis;Cell Adhesion & Motility	hsa04151;hsa04510;hsa04512;hsa04974		COL6A3
NM_003294.3:556	NS_HS_TUMORSIG_V1.0	TPSAB1/B2	mRNA	FALSE			ECM Remodeling & Metastasis		Mast cells	TPSAB1
NM_001243266.1:692	NS_HS_TUMORSIG_V1.0	MS4A4A	mRNA	FALSE			Myeloid Immune Evasion		Macrophages	MS4A4A
NM_001920.3:458	NS_HS_TUMORSIG_V1.0	DCN	mRNA	FALSE			TGF-beta Signaling;ECM Remodeling & Metastasis	hsa04350;hsa05205		DCN
NM_005356.4:1723	NS_HS_TUMORSIG_V1.0	LCK	mRNA	FALSE			TCR Signaling;NF-kB Signaling;Inflammation	hsa04064;hsa04380;hsa04650;hsa04660;hsa05166;hsa05340		LCK
NM_001018112.1:580	NS_HS_TUMORSIG_V1.0	FANCA	mRNA	FALSE			DNA Damage Repair	hsa03460		FANCA
NM_001001392.1:566	NS_HS_TUMORSIG_V1.0	CD44	mRNA	FALSE			T-cell Exhaustion;Interferon Response;Immortality & Stemness;EMT;ECM Remodeling & Metastasis	hsa04512;hsa04640;hsa05131;hsa05169;hsa05205;hsa05206		CD44
NM_001025109.1:650	NS_HS_TUMORSIG_V1.0	CD34	mRNA	FALSE			Immortality & Stemness	hsa04514;hsa04640		CD34
NM_000489.4:2877	NS_HS_TUMORSIG_V1.0	ATRX	mRNA	FALSE			DNA Damage Repair			ATRX
NM_005191.3:674	NS_HS_TUMORSIG_V1.0	CD80	mRNA	FALSE			T-cell Costimulation	hsa04514;hsa04620;hsa04672;hsa04940;hsa05320;hsa05322;hsa05323;hsa05330;hsa05332;hsa05416		CD80
XM_011514457.1:1116	NS_HS_TUMORSIG_V1.0	SPDEF	mRNA	FALSE			Androgen Signaling			SPDEF
XM_011524392.1:416	NS_HS_TUMORSIG_V1.0	EME1	mRNA	FALSE			DNA Damage Repair
NM_002185.3:1355	NS_HS_TUMORSIG_V1.0	IL7R	mRNA	FALSE			Interleukin Signaling	hsa04060;hsa04068;hsa04151;hsa04630;hsa04640;hsa05340		IL7R
NM_003327.3:981	NS_HS_TUMORSIG_V1.0	TNFRSF4	mRNA	FALSE			TNF Superfamily;T-cell Costimulation	hsa04060		TNFRSF4
NM_005904.3:1375	NS_HS_TUMORSIG_V1.0	SMAD7	mRNA	FALSE			TGF-beta Signaling;Hippo Signaling;EMT	hsa04350;hsa04390		SMAD7
NM_002124.3:1016	NS_HS_TUMORSIG_V1.0	HLA-DRB1	mRNA	FALSE			Interferon Response;Antigen Presentation	hsa04145;hsa04514;hsa04612;hsa04640;hsa04672;hsa04940;hsa05140;hsa05145;hsa05150;hsa05152;hsa05164;hsa05166;hsa05168;hsa05169;hsa05310;hsa05320;hsa05321;hsa05322;hsa05323;hsa05330;hsa05332;hsa05416		HLA-DRB1
NM_002122.3:258	NS_HS_TUMORSIG_V1.0	HLA-DQA1	mRNA	FALSE			Interferon Response;Antigen Presentation	hsa04145;hsa04514;hsa04612;hsa04672;hsa04940;hsa05140;hsa05145;hsa05150;hsa05152;hsa05164;hsa05166;hsa05168;hsa05169;hsa05310;hsa05320;hsa05321;hsa05322;hsa05323;hsa05330;hsa05332;hsa05416		HLA-DQA1
NM_000402.4:923	NS_HS_TUMORSIG_V1.0	G6PD	mRNA	TRUE	Housekeeping					G6PD
NM_004072.2:762	NS_HS_TUMORSIG_V1.0	CMKLR1	mRNA	FALSE			Chemokine Signaling			CMKLR1
NM_002286.5:1736	NS_HS_TUMORSIG_V1.0	LAG3	mRNA	FALSE			T-cell Exhaustion;T-cell Costimulation;Antigen Presentation		Exhausted CD8	LAG3
NM_005601.3:633	NS_HS_TUMORSIG_V1.0	NKG7	mRNA	FALSE			Cytotoxicity		Cytotoxic cells	NKG7
NM_000733.3:233	NS_HS_TUMORSIG_V1.0	CD3E	mRNA	FALSE			TCR Signaling	hsa04640;hsa04660;hsa05142;hsa05162;hsa05166;hsa05340	T-cells	CD3E
NM_018955.3:1052	NS_HS_TUMORSIG_V1.0	UBB	mRNA	TRUE	Housekeeping					UBB
NM_001024736.1:2119	NS_HS_TUMORSIG_V1.0	CD276	mRNA	FALSE			T-cell Costimulation	hsa04514		CD276
NM_017970.3:3233	NS_HS_TUMORSIG_V1.0	NRDE2	mRNA	TRUE	Housekeeping					NRDE2
NM_007315.3:239	NS_HS_TUMORSIG_V1.0	STAT1	mRNA	FALSE			PDGF Signaling;JAK-STAT Signaling;Interferon Response	hsa04062;hsa04380;hsa04620;hsa04630;hsa04917;hsa04919;hsa04933;hsa05140;hsa05145;hsa05152;hsa05160;hsa05161;hsa05162;hsa05164;hsa05168;hsa05200;hsa05212;hsa05321		STAT1
NM_014143.3:1243	NS_HS_TUMORSIG_V1.0	CD274	mRNA	FALSE			T-cell Costimulation;EMT	hsa04514		CD274
NM_001242.4:326	NS_HS_TUMORSIG_V1.0	CD27	mRNA	FALSE			TNF Superfamily;T-cell Costimulation	hsa04060		CD27
NM_002416.2:2012	NS_HS_TUMORSIG_V1.0	CXCL9	mRNA	FALSE			Chemokine Signaling	hsa04060;hsa04062;hsa04620		CXCL9
NM_006564.1:97	NS_HS_TUMORSIG_V1.0	CXCR6	mRNA	FALSE			Chemokine Signaling	hsa04060;hsa04062		CXCR6
NM_001090.2:857	NS_HS_TUMORSIG_V1.0	ABCF1	mRNA	TRUE	Housekeeping					ABCF1
NM_001768.6:2029	NS_HS_TUMORSIG_V1.0	CD8A	mRNA	FALSE			TCR Signaling	hsa04514;hsa04612;hsa04640;hsa04660;hsa05340	CD8 T cells	CD8A
NM_002985.2:277	NS_HS_TUMORSIG_V1.0	CCL5	mRNA	FALSE			Chemokine Signaling	hsa04060;hsa04062;hsa04620;hsa04621;hsa04623;hsa04668;hsa05020;hsa05120;hsa05142;hsa05164;hsa05168;hsa05323		CCL5
NM_002801.3:249	NS_HS_TUMORSIG_V1.0	PSMB10	mRNA	FALSE			MAPK Signaling;Interferon Response;Hedgehog;Antigen Presentation			PSMB10
NM_002164.5:52	NS_HS_TUMORSIG_V1.0	IDO1	mRNA	FALSE			Myeloid Immune Evasion	hsa05143		IDO1
NM_005516.5:1287	NS_HS_TUMORSIG_V1.0	HLA-E	mRNA	FALSE			Interferon Response;Antigen Presentation	hsa04144;hsa04145;hsa04514;hsa04612;hsa04650;hsa04940;hsa05166;hsa05168;hsa05169;hsa05203;hsa05320;hsa05330;hsa05332;hsa05416		HLA-E
NM_004168.3:342	NS_HS_TUMORSIG_V1.0	SDHA	mRNA	TRUE	Housekeeping					SDHA
NM_022346.4:446	NS_HS_TUMORSIG_V1.0	NCAPG	mRNA	FALSE			Cell Cycle			NCAPG
NM_018036.5:1722	NS_HS_TUMORSIG_V1.0	ATG2B	mRNA	FALSE			Autophagy			ATG2B
NM_024420.2:1670	NS_HS_TUMORSIG_V1.0	PLA2G4A	mRNA	FALSE			VEGF Signaling	hsa04010;hsa04014;hsa04072;hsa04270;hsa04370;hsa04611;hsa04664;hsa04666;hsa04724;hsa04726;hsa04730;hsa04750;hsa04912;hsa04921;hsa05231		PLA2G4A
NM_203486.2:1703	NS_HS_TUMORSIG_V1.0	DLL3	mRNA	FALSE			Notch Signaling	hsa04330		DLL3
NM_018248.2:974	NS_HS_TUMORSIG_V1.0	NEIL3	mRNA	FALSE			DNA Damage Repair	hsa03410		NEIL3
NM_145902.2:906	NS_HS_TUMORSIG_V1.0	HMGA1	mRNA	FALSE			Senescence			HMGA1
XM_006718983.2:680	NS_HS_TUMORSIG_V1.0	LTBR	mRNA	FALSE			NF-kB Signaling;Inflammation;HIF1 Signaling	hsa04060;hsa04064;hsa04066;hsa04672;hsa05166;hsa05203		LTBR
NM_002908.3:1472	NS_HS_TUMORSIG_V1.0	REL	mRNA	FALSE			NF-kB Signaling	hsa04014;hsa05202;hsa05203		REL
NM_052962.2:950	NS_HS_TUMORSIG_V1.0	IL22RA2	mRNA	FALSE			Interleukin Signaling	hsa04060;hsa04630		IL22RA2
XM_011531151.1:802	NS_HS_TUMORSIG_V1.0	IL9R	mRNA	FALSE			Interleukin Signaling	hsa04060;hsa04630;hsa04640		IL9R
NM_001497.3:587	NS_HS_TUMORSIG_V1.0	B4GALT1	mRNA	FALSE			TGF-beta Signaling;Androgen Signaling			B4GALT1
NM_014602.2:2160	NS_HS_TUMORSIG_V1.0	PIK3R4	mRNA	FALSE			PI3K-Akt Signaling;Autophagy	hsa04140		PIK3R4
NM_003190.4:1082	NS_HS_TUMORSIG_V1.0	TAPBP	mRNA	FALSE			Antigen Presentation	hsa04612		TAPBP
NM_005252.3:301	NS_HS_TUMORSIG_V1.0	FOS	mRNA	FALSE			TCR Signaling	hsa04010;hsa04024;hsa04380;hsa04620;hsa04660;hsa04662;hsa04668;hsa04713;hsa04725;hsa04728;hsa04915;hsa04917;hsa04921;hsa05031;hsa05132;hsa05133;hsa05140;hsa05142;hsa05161;hsa05166;hsa05168;hsa05200;hsa05210;hsa05231;hsa05323		FOS
NM_014631.2:2273	NS_HS_TUMORSIG_V1.0	SH3PXD2A	mRNA	FALSE			TGF-beta Signaling			SH3PXD2A
NM_001557.3:409	NS_HS_TUMORSIG_V1.0	CXCR2	mRNA	FALSE			Chemokine Signaling	hsa04060;hsa04062;hsa04072;hsa04144;hsa05120		CXCR2
NM_005408.2:129	NS_HS_TUMORSIG_V1.0	CCL13	mRNA	FALSE			NF-kB Signaling;Chemokine Signaling	hsa04060;hsa04062;hsa04064	DC	CCL13
NM_022648.5:4583	NS_HS_TUMORSIG_V1.0	TNS1	mRNA	FALSE			Hippo Signaling			TNS1
NM_000059.3:1373	NS_HS_TUMORSIG_V1.0	BRCA2	mRNA	FALSE			DNA Damage Repair	hsa03440;hsa03460;hsa05200;hsa05212		BRCA2
NM_001291826.1:848	NS_HS_TUMORSIG_V1.0	GRAP2	mRNA	FALSE			TCR Signaling	hsa04660		GRAP2
NM_001849.3:1660	NS_HS_TUMORSIG_V1.0	COL6A2	mRNA	FALSE			PDGF Signaling;ECM Remodeling & Metastasis;Cell Adhesion & Motility	hsa04151;hsa04510;hsa04512;hsa04974		COL6A2
NM_001848.2:2302	NS_HS_TUMORSIG_V1.0	COL6A1	mRNA	FALSE			PDGF Signaling;ECM Remodeling & Metastasis;Cell Adhesion & Motility	hsa04151;hsa04510;hsa04512;hsa04974		COL6A1
NM_001838.3:141	NS_HS_TUMORSIG_V1.0	CCR7	mRNA	FALSE			EMT;Chemokine Signaling	hsa04060;hsa04062;hsa05202		CCR7
NM_001145144.1:648	NS_HS_TUMORSIG_V1.0	SLC1A5	mRNA	FALSE			mTOR Signaling;Glutamine Metabolism	hsa04974;hsa05230		SLC1A5
NM_194294.2:712	NS_HS_TUMORSIG_V1.0	IDO2	mRNA	FALSE			Myeloid Immune Evasion	hsa05143		IDO2
NM_001105515.2:1774	NS_HS_TUMORSIG_V1.0	ABCC4	mRNA	FALSE			Androgen Signaling	hsa02010;hsa04024		ABCC4
NM_001194946.1:4987	NS_HS_TUMORSIG_V1.0	EIF4G1	mRNA	FALSE			mTOR Signaling;Interferon Response	hsa05416		EIF4G1
NM_000887.4:561	NS_HS_TUMORSIG_V1.0	ITGAX	mRNA	FALSE			Inflammation;ECM Remodeling & Metastasis;Cell Adhesion & Motility	hsa04610;hsa04810;hsa05152		ITGAX
NM_001142463.2:210	NS_HS_TUMORSIG_V1.0	DKC1	mRNA	FALSE			Immortality & Stemness;Cell Cycle			DKC1
NM_000552.3:279	NS_HS_TUMORSIG_V1.0	VWF	mRNA	FALSE			MAPK Signaling;ECM Remodeling & Metastasis	hsa04151;hsa04510;hsa04512;hsa04610;hsa04611		VWF
NM_002253.2:336	NS_HS_TUMORSIG_V1.0	KDR	mRNA	FALSE			VEGF Signaling	hsa04014;hsa04015;hsa04060;hsa04144;hsa04151;hsa04370;hsa04510;hsa05205		KDR
NM_001160111.1:364	NS_HS_TUMORSIG_V1.0	NOS3	mRNA	FALSE			VEGF Signaling;HIF1 Signaling;Estrogen Signaling	hsa00220;hsa00330;hsa04020;hsa04022;hsa04066;hsa04071;hsa04151;hsa04370;hsa04611;hsa04915;hsa04921;hsa04931;hsa04933		NOS3
NM_001010969.3:285	NS_HS_TUMORSIG_V1.0	CYP4A11/22	mRNA	FALSE			Lipid Metabolism	hsa00071;hsa04270		CYP4A22
NM_016388.3:578	NS_HS_TUMORSIG_V1.0	TRAT1	mRNA	FALSE			TCR Signaling		T-cells	TRAT1
NM_001124.2:1413	NS_HS_TUMORSIG_V1.0	ADM	mRNA	FALSE			HIF1 Signaling			ADM
NM_001005340.1:600	NS_HS_TUMORSIG_V1.0	GPNMB	mRNA	FALSE			Tumor Antigen			GPNMB
NM_001329099.1:462	NS_HS_TUMORSIG_V1.0	KLRG1	mRNA	FALSE			T-cell Exhaustion;Cytotoxicity			KLRG1
NM_006191.2:680	NS_HS_TUMORSIG_V1.0	PA2G4	mRNA	FALSE			Myc;Inflammation			PA2G4
NM_002526.3:3526	NS_HS_TUMORSIG_V1.0	NT5E	mRNA	FALSE			Myeloid Immune Evasion	hsa00230;hsa00240		NT5E
NM_003486.6:2011	NS_HS_TUMORSIG_V1.0	SLC7A5	mRNA	FALSE			mTOR Signaling	hsa05230		SLC7A5
NM_002627.4:1238	NS_HS_TUMORSIG_V1.0	PFKP	mRNA	FALSE			HIF1 Signaling;Glucose Metabolism	hsa00010;hsa00051;hsa04152;hsa04919;hsa05230		PFKP
NM_000214.2:3509	NS_HS_TUMORSIG_V1.0	JAG1	mRNA	FALSE			Wnt Signaling;TGF-beta Signaling;Notch Signaling	hsa04330;hsa04668		JAG1
NM_001166663.1:1037	NS_HS_TUMORSIG_V1.0	CD244	mRNA	FALSE			T-cell Exhaustion	hsa04650	Exhausted CD8	CD244
NM_001243088.1:893	NS_HS_TUMORSIG_V1.0	FOXM1	mRNA	FALSE			EMT;Cell Cycle			FOXM1
NM_001323303.1:503	NS_HS_TUMORSIG_V1.0	AURKA	mRNA	FALSE			mTOR Signaling;EMT;Cell Cycle	hsa04114		AURKA
NM_001330465.1:780	NS_HS_TUMORSIG_V1.0	BLK	mRNA	FALSE			B-cell Function		B-cells	BLK
NM_002198.2:557	NS_HS_TUMORSIG_V1.0	IRF1	mRNA	FALSE			Interferon Response	hsa04917;hsa05133;hsa05160		IRF1
NM_007294.3:4677	NS_HS_TUMORSIG_V1.0	BRCA1	mRNA	FALSE			DNA Damage Repair;Androgen Signaling	hsa03460;hsa04120;hsa04151;hsa05206		BRCA1
NM_012092.3:591	NS_HS_TUMORSIG_V1.0	ICOS	mRNA	FALSE			TCR Signaling;T-cell Costimulation	hsa04514;hsa04660;hsa04672;hsa05340		ICOS
NM_001243077.1:438	NS_HS_TUMORSIG_V1.0	CD28	mRNA	FALSE			TCR Signaling;T-cell Costimulation	hsa04514;hsa04660;hsa04672;hsa04940;hsa05162;hsa05320;hsa05322;hsa05323;hsa05330;hsa05332;hsa05416		CD28
NM_001256841.1:371	NS_HS_TUMORSIG_V1.0	CD300A	mRNA	FALSE			Inflammation			CD300A
NM_001123041.2:438	NS_HS_TUMORSIG_V1.0	CCR2	mRNA	FALSE			Chemokine Signaling	hsa04060;hsa04062		CCR2
NM_001206924.1:1685	NS_HS_TUMORSIG_V1.0	CD86	mRNA	FALSE			T-cell Exhaustion;T-cell Costimulation;Epigenetic & Transcriptional Regulation	hsa04514;hsa04620;hsa04672;hsa04940;hsa05202;hsa05320;hsa05322;hsa05323;hsa05330;hsa05332;hsa05416		CD86
NM_000222.2:802	NS_HS_TUMORSIG_V1.0	KIT	mRNA	FALSE			MAPK Signaling	hsa04014;hsa04015;hsa04060;hsa04072;hsa04144;hsa04151;hsa04640;hsa04916;hsa05200;hsa05221;hsa05230		KIT
NM_000321.2:2769	NS_HS_TUMORSIG_V1.0	RB1	mRNA	FALSE			Senescence;Immortality & Stemness;Cell Cycle;Androgen Signaling	hsa04110;hsa05161;hsa05166;hsa05169;hsa05200;hsa05203;hsa05212;hsa05214;hsa05215;hsa05218;hsa05219;hsa05220;hsa05222;hsa05223		RB1
NM_000639.2:605	NS_HS_TUMORSIG_V1.0	FASLG	mRNA	FALSE			TNF Superfamily;Myc;Apoptosis	hsa04010;hsa04014;hsa04060;hsa04068;hsa04151;hsa04210;hsa04650;hsa04722;hsa04932;hsa04940;hsa05142;hsa05143;hsa05161;hsa05162;hsa05164;hsa05168;hsa05200;hsa05205;hsa05320;hsa05330;hsa05332		FASLG
NM_001135599.3:1972	NS_HS_TUMORSIG_V1.0	TGFB2	mRNA	FALSE			TGF-beta Signaling;Hippo Signaling;EMT;ECM Remodeling & Metastasis	hsa04010;hsa04060;hsa04068;hsa04110;hsa04144;hsa04350;hsa04380;hsa04390;hsa04933;hsa05140;hsa05142;hsa05144;hsa05145;hsa05146;hsa05152;hsa05161;hsa05166;hsa05200;hsa05205;hsa05206;hsa05210;hsa05211;hsa05212;hsa05220;hsa05321;hsa05323;hsa05410;hsa05414		TGFB2
NM_001184.3:368	NS_HS_TUMORSIG_V1.0	ATR	mRNA	FALSE			p53 Signaling;DNA Damage Repair	hsa03460;hsa04110;hsa04115;hsa05166		ATR
NM_001206729.1:674	NS_HS_TUMORSIG_V1.0	AKT3	mRNA	FALSE			PI3K-Akt Signaling;ERBB2 Signaling	hsa04010;hsa04012;hsa04014;hsa04015;hsa04022;hsa04024;hsa04062;hsa04066;hsa04068;hsa04071;hsa04072;hsa04150;hsa04151;hsa04152;hsa04210;hsa04211;hsa04213;hsa04261;hsa04370;hsa04380;hsa04510;hsa04530;hsa04550;hsa04611;hsa04620;hsa04630;hsa04660;hsa04662;hsa04664;hsa04666;hsa04668;hsa04722;hsa04725;hsa04728;hsa04910;hsa04914;hsa04915;hsa04917;hsa04919;hsa04920;hsa04922;hsa04923;hsa04931;hsa04932;hsa…		AKT3
NM_001289023.2:864	NS_HS_TUMORSIG_V1.0	LAIR1	mRNA	FALSE			Inflammation			LAIR1
NM_003064.3:65	NS_HS_TUMORSIG_V1.0	SLPI	mRNA	FALSE			Inflammation			SLPI
NM_005546.3:1019	NS_HS_TUMORSIG_V1.0	ITK	mRNA	FALSE			TCR Signaling;Inflammation	hsa04062;hsa04660;hsa04670		ITK
NM_021798.3:744	NS_HS_TUMORSIG_V1.0	IL21R	mRNA	FALSE			Interleukin Signaling	hsa04060;hsa04630;hsa05321	NK CD56dim cells	IL21R
NM_138441.2:1198	NS_HS_TUMORSIG_V1.0	CGAS	mRNA	FALSE			Interferon Response	hsa04623		CGAS
NM_002982.3:303	NS_HS_TUMORSIG_V1.0	CCL2	mRNA	FALSE			EMT;Chemokine Signaling	hsa04060;hsa04062;hsa04621;hsa04668;hsa04933;hsa05142;hsa05144;hsa05164;hsa05168;hsa05323		CCL2
NM_000595.3:417	NS_HS_TUMORSIG_V1.0	LTA	mRNA	FALSE			NF-kB Signaling;Inflammation	hsa04060;hsa04064;hsa04668;hsa04940;hsa05166;hsa05168		LTA
NM_001037631.2:392	NS_HS_TUMORSIG_V1.0	CTLA4	mRNA	FALSE			TCR Signaling;T-cell Exhaustion;T-cell Costimulation	hsa04514;hsa04660;hsa05320;hsa05323		CTLA4
NM_005557.3:1379	NS_HS_TUMORSIG_V1.0	KRT16	mRNA	FALSE			Estrogen Signaling			KRT16
NM_000570.4:255	NS_HS_TUMORSIG_V1.0	FCGR3A/B	mRNA	FALSE			Inflammation	hsa04145;hsa04380;hsa04650;hsa05140;hsa05150;hsa05152;hsa05322	Neutrophils	FCGR3B
NM_001322168.1:466	NS_HS_TUMORSIG_V1.0	KIR3DL1	mRNA	FALSE			Cytotoxicity	hsa04612;hsa04650;hsa05332	NK CD56dim cells	KIR3DL1
NM_001256834.2:856	NS_HS_TUMORSIG_V1.0	AURKB	mRNA	FALSE			Cell Cycle			AURKB
NM_001618.3:1511	NS_HS_TUMORSIG_V1.0	PARP1	mRNA	FALSE			NF-kB Signaling;DNA Damage Repair	hsa03410;hsa04064		PARP1
NM_004456.4:1596	NS_HS_TUMORSIG_V1.0	EZH2	mRNA	FALSE			Immortality & Stemness;Epigenetic & Transcriptional Regulation;EMT	hsa05206		EZH2
NM_000598.4:634	NS_HS_TUMORSIG_V1.0	IGFBP3	mRNA	FALSE			HIF1 Signaling	hsa04115;hsa05202		IGFBP3
NM_000958.2:975	NS_HS_TUMORSIG_V1.0	PTGER4	mRNA	FALSE			Inflammation	hsa04080;hsa04750;hsa04924;hsa05200	Exhausted CD8	PTGER4
NM_012193.3:417	NS_HS_TUMORSIG_V1.0	FZD4	mRNA	FALSE			Wnt Signaling	hsa04310;hsa04390;hsa04550;hsa04916;hsa05166;hsa05200;hsa05205;hsa05217		FZD4
NM_000454.4:164	NS_HS_TUMORSIG_V1.0	SOD1	mRNA	FALSE			Nrf2 & Oxidative Stress;DNA Damage Repair	hsa04146;hsa04213;hsa05014;hsa05016;hsa05020		SOD1
NM_000585.4:715	NS_HS_TUMORSIG_V1.0	IL15	mRNA	FALSE			Interleukin Signaling	hsa04060;hsa04630;hsa04668;hsa04672;hsa05166;hsa05168;hsa05323		IL15
NM_000629.2:461	NS_HS_TUMORSIG_V1.0	IFNAR1	mRNA	FALSE			Interferon Response	hsa04060;hsa04151;hsa04380;hsa04620;hsa04630;hsa04650;hsa05160;hsa05161;hsa05162;hsa05164;hsa05168		IFNAR1
NM_001250.5:166	NS_HS_TUMORSIG_V1.0	CD40	mRNA	FALSE			T-cell Costimulation;NF-kB Signaling;Epigenetic & Transcriptional Regulation	hsa04060;hsa04064;hsa04514;hsa04620;hsa04672;hsa05144;hsa05145;hsa05166;hsa05169;hsa05202;hsa05310;hsa05320;hsa05322;hsa05330;hsa05340;hsa05416		CD40
NM_001258206.1:803	NS_HS_TUMORSIG_V1.0	VAV1	mRNA	FALSE			TCR Signaling	hsa04024;hsa04062;hsa04510;hsa04650;hsa04660;hsa04662;hsa04664;hsa04666;hsa04670;hsa04810		VAV1
NM_002211.3:534	NS_HS_TUMORSIG_V1.0	ITGB1	mRNA	FALSE			TGF-beta Signaling;MET Signaling;Inflammation;EMT;ECM Remodeling & Metastasis;Cell Adhesion & Motility	hsa04015;hsa04145;hsa04151;hsa04360;hsa04510;hsa04512;hsa04514;hsa04611;hsa04670;hsa04810;hsa05100;hsa05130;hsa05131;hsa05133;hsa05140;hsa05145;hsa05200;hsa05205;hsa05222;hsa05410;hsa05412;hsa05414		ITGB1
NM_002658.4:1066	NS_HS_TUMORSIG_V1.0	PLAU	mRNA	FALSE			NF-kB Signaling;Inflammation	hsa04064;hsa04610;hsa05202;hsa05205;hsa05206		PLAU
NM_002800.4:394	NS_HS_TUMORSIG_V1.0	PSMB9	mRNA	FALSE			MAPK Signaling;Interferon Response;Hedgehog;Antigen Presentation			PSMB9
NM_003265.2:37	NS_HS_TUMORSIG_V1.0	TLR3	mRNA	FALSE			Inflammation	hsa04620;hsa05160;hsa05161;hsa05164;hsa05168		TLR3
NM_001561.5:567	NS_HS_TUMORSIG_V1.0	TNFRSF9	mRNA	FALSE			TNF Superfamily;T-cell Costimulation	hsa04060		TNFRSF9
NM_022842.4:378	NS_HS_TUMORSIG_V1.0	CDCP1	mRNA	FALSE			MAPK Signaling			CDCP1
NM_032865.5:541	NS_HS_TUMORSIG_V1.0	TNS4	mRNA	FALSE			MET Signaling			TNS4
NM_172249.2:632	NS_HS_TUMORSIG_V1.0	CSF2RA	mRNA	FALSE			MAPK Signaling;Interleukin Signaling	hsa04060;hsa04630;hsa04640;hsa05200		CSF2RA
NM_181501.1:502	NS_HS_TUMORSIG_V1.0	ITGA1	mRNA	FALSE			ECM Remodeling & Metastasis;Cell Adhesion & Motility	hsa04151;hsa04510;hsa04512;hsa04640;hsa04810;hsa05410;hsa05412;hsa05414		ITGA1
NM_198053.2:329	NS_HS_TUMORSIG_V1.0	CD247	mRNA	FALSE			TCR Signaling	hsa04650;hsa04660;hsa05142		CD247
NM_000265.5:370	NS_HS_TUMORSIG_V1.0	NCF1	mRNA	FALSE			Nrf2 & Oxidative Stress	hsa04062;hsa04145;hsa04380;hsa04666;hsa04670;hsa05140		NCF1
NM_002029.3:625	NS_HS_TUMORSIG_V1.0	FPR1	mRNA	FALSE			Inflammation	hsa04015;hsa04080;hsa05150	Neutrophils	FPR1
NM_004054.3:532	NS_HS_TUMORSIG_V1.0	C3AR1	mRNA	FALSE			Inflammation	hsa04080;hsa04610;hsa05150		C3AR1
NM_000956.3:834	NS_HS_TUMORSIG_V1.0	PTGER2	mRNA	FALSE			Inflammation	hsa04024;hsa04080;hsa04750;hsa04924;hsa05200		PTGER2
NM_002105.2:98	NS_HS_TUMORSIG_V1.0	H2AX	mRNA	FALSE			DNA Damage Repair	hsa05034;hsa05322		H2AX
NM_021127.2:275	NS_HS_TUMORSIG_V1.0	PMAIP1	mRNA	FALSE			p53 Signaling;Apoptosis	hsa04115;hsa05203		PMAIP1
NM_000138.4:8578	NS_HS_TUMORSIG_V1.0	FBN1	mRNA	FALSE			TGF-beta Signaling;ECM Remodeling & Metastasis			FBN1
NM_000234.2:1170	NS_HS_TUMORSIG_V1.0	LIG1	mRNA	FALSE			Immortality & Stemness;DNA Damage Repair;Cell Cycle	hsa03030;hsa03410;hsa03420;hsa03430		LIG1
NM_024915.3:639	NS_HS_TUMORSIG_V1.0	GRHL2	mRNA	FALSE			EMT			GRHL2
NM_017697.3:1264	NS_HS_TUMORSIG_V1.0	ESRP1	mRNA	FALSE			FGFR Signaling;EMT			ESRP1
NM_005343.3:842	NS_HS_TUMORSIG_V1.0	HRAS	mRNA	FALSE			PDGF Signaling;MET Signaling;MAPK Signaling;FGFR Signaling;ERBB2 Signaling;EGFR Signaling	hsa04010;hsa04012;hsa04014;hsa04015;hsa04062;hsa04068;hsa04071;hsa04072;hsa04144;hsa04151;hsa04211;hsa04213;hsa04360;hsa04370;hsa04510;hsa04530;hsa04540;hsa04550;hsa04630;hsa04650;hsa04660;hsa04662;hsa04664;hsa04720;hsa04722;hsa04725;hsa04726;hsa04730;hsa04810;hsa04910;hsa04912;hsa04915;hsa04916;hsa04917;hsa04919;hsa04921;hsa04933;hsa05034;hsa05160;hsa05161;hsa05166;hsa05200;hsa05203;hsa05205;hsa…		HRAS
NM_148901.1:282	NS_HS_TUMORSIG_V1.0	TNFRSF18	mRNA	FALSE			TNF Superfamily;T-cell Costimulation	hsa04060		TNFRSF18
NM_000057.3:1434	NS_HS_TUMORSIG_V1.0	BLM	mRNA	FALSE			DNA Damage Repair	hsa03440;hsa03460		BLM
NM_000189.4:2883	NS_HS_TUMORSIG_V1.0	HK2	mRNA	FALSE			Myc;mTOR Signaling;HIF1 Signaling;Glucose Metabolism	hsa00010;hsa00051;hsa04066;hsa04910;hsa04930;hsa04973;hsa05230		HK2
NM_000314.6:6696	NS_HS_TUMORSIG_V1.0	PTEN	mRNA	FALSE			PI3K-Akt Signaling;EMT	hsa00562;hsa04068;hsa04070;hsa04071;hsa04115;hsa04150;hsa04151;hsa04510;hsa04530;hsa04931;hsa05161;hsa05200;hsa05206;hsa05213;hsa05214;hsa05215;hsa05218;hsa05222;hsa05230		PTEN
NM_000397.3:1034	NS_HS_TUMORSIG_V1.0	CYBB	mRNA	FALSE			Nrf2 & Oxidative Stress;Inflammation	hsa04066;hsa04145;hsa04380;hsa04670;hsa04933		CYBB
NM_000641.3:1723	NS_HS_TUMORSIG_V1.0	IL11	mRNA	FALSE			TGF-beta Signaling;Interleukin Signaling	hsa04060;hsa04630;hsa04640;hsa05323		IL11
NM_001024847.2:870	NS_HS_TUMORSIG_V1.0	TGFBR2	mRNA	FALSE			TGF-beta Signaling	hsa04010;hsa04060;hsa04068;hsa04144;hsa04350;hsa04380;hsa04390;hsa04520;hsa04933;hsa05142;hsa05166;hsa05200;hsa05202;hsa05210;hsa05212;hsa05220		TGFBR2
NM_001098209.1:1938	NS_HS_TUMORSIG_V1.0	CTNNB1	mRNA	FALSE			Wnt Signaling;EMT;Cell Adhesion & Motility;Androgen Signaling	hsa04015;hsa04310;hsa04390;hsa04510;hsa04520;hsa04530;hsa04550;hsa04670;hsa04916;hsa04919;hsa05100;hsa05130;hsa05166;hsa05200;hsa05205;hsa05210;hsa05213;hsa05215;hsa05216;hsa05217;hsa05412		CTNNB1
NM_001128128.2:2292	NS_HS_TUMORSIG_V1.0	ZEB1	mRNA	FALSE			Epigenetic & Transcriptional Regulation;EMT	hsa05202;hsa05206		ZEB1
NM_001163034.1:3139	NS_HS_TUMORSIG_V1.0	RPTOR	mRNA	FALSE			mTOR Signaling;Autophagy	hsa04150;hsa04151;hsa04152;hsa04211;hsa04213;hsa04910;hsa05206		RPTOR
NM_001197122.1:607	NS_HS_TUMORSIG_V1.0	IRF3	mRNA	FALSE			Interferon Response	hsa04620;hsa04622;hsa04623;hsa05133;hsa05160;hsa05161;hsa05162;hsa05164;hsa05168;hsa05169;hsa05203		IRF3
NM_001244.3:399	NS_HS_TUMORSIG_V1.0	TNFSF8	mRNA	FALSE			TNF Superfamily	hsa04060		TNFSF8
NM_001278.4:3263	NS_HS_TUMORSIG_V1.0	CHUK	mRNA	FALSE			NF-kB Signaling	hsa04010;hsa04014;hsa04062;hsa04064;hsa04068;hsa04151;hsa04210;hsa04380;hsa04620;hsa04621;hsa04622;hsa04623;hsa04660;hsa04662;hsa04668;hsa04920;hsa05120;hsa05131;hsa05142;hsa05145;hsa05160;hsa05161;hsa05162;hsa05166;hsa05168;hsa05169;hsa05200;hsa05212;hsa05215;hsa05220;hsa05221;hsa05222		CHUK
NM_001284244.1:241	NS_HS_TUMORSIG_V1.0	PNOC	mRNA	FALSE					B-cells	PNOC
NM_001350234.1:664	NS_HS_TUMORSIG_V1.0	PIK3CD	mRNA	FALSE			PI3K-Akt Signaling	hsa00562;hsa04012;hsa04014;hsa04015;hsa04022;hsa04024;hsa04062;hsa04066;hsa04068;hsa04070;hsa04071;hsa04072;hsa04150;hsa04151;hsa04152;hsa04210;hsa04211;hsa04213;hsa04261;hsa04370;hsa04380;hsa04510;hsa04550;hsa04611;hsa04620;hsa04630;hsa04650;hsa04660;hsa04662;hsa04664;hsa04666;hsa04668;hsa04670;hsa04722;hsa04725;hsa04750;hsa04810;hsa04910;hsa04914;hsa04915;hsa04917;hsa04919;hsa04921;hsa04923;hsa…		PIK3CD
NM_004958.3:3444	NS_HS_TUMORSIG_V1.0	MTOR	mRNA	FALSE			mTOR Signaling;EMT;Autophagy	hsa04012;hsa04066;hsa04072;hsa04150;hsa04151;hsa04152;hsa04211;hsa04213;hsa04630;hsa04910;hsa04919;hsa04920;hsa04930;hsa04931;hsa05200;hsa05205;hsa05206;hsa05214;hsa05215;hsa05221;hsa05230;hsa05231		MTOR
NM_005562.2:1027	NS_HS_TUMORSIG_V1.0	LAMC2	mRNA	FALSE			MET Signaling;ECM Remodeling & Metastasis;Cell Adhesion & Motility	hsa04151;hsa04510;hsa04512;hsa05145;hsa05146;hsa05200;hsa05222		LAMC2
NM_013351.1:1380	NS_HS_TUMORSIG_V1.0	TBX21	mRNA	FALSE			T-cell Exhaustion	hsa05321	Th1 cells	TBX21
NM_001077494.3:1986	NS_HS_TUMORSIG_V1.0	NFKB2	mRNA	FALSE			NF-kB Signaling	hsa04010;hsa04064;hsa04380;hsa05134;hsa05166;hsa05169;hsa05200;hsa05203		NFKB2
NM_001099856.4:1719	NS_HS_TUMORSIG_V1.0	IKBKG	mRNA	FALSE			NF-kB Signaling	hsa04010;hsa04014;hsa04062;hsa04064;hsa04151;hsa04210;hsa04380;hsa04620;hsa04621;hsa04622;hsa04623;hsa04660;hsa04662;hsa04668;hsa04920;hsa05120;hsa05131;hsa05142;hsa05145;hsa05160;hsa05161;hsa05166;hsa05168;hsa05169;hsa05200;hsa05203;hsa05212;hsa05215;hsa05220;hsa05221;hsa05222;hsa05340		IKBKG
NM_001114937.2:418	NS_HS_TUMORSIG_V1.0	SH2D1A	mRNA	FALSE				hsa04650;hsa05162	T-cells	SH2D1A
NM_001145306.1:1373	NS_HS_TUMORSIG_V1.0	CDK6	mRNA	FALSE			Senescence;Hedgehog;Cell Cycle	hsa04110;hsa04115;hsa04151;hsa05161;hsa05162;hsa05200;hsa05203;hsa05206;hsa05212;hsa05214;hsa05218;hsa05220;hsa05222;hsa05223		CDK6
NM_001191.3:1421	NS_HS_TUMORSIG_V1.0	BCL2L1	mRNA	FALSE			NF-kB Signaling;Epigenetic & Transcriptional Regulation;Apoptosis	hsa04014;hsa04064;hsa04151;hsa04210;hsa04630;hsa05014;hsa05145;hsa05166;hsa05200;hsa05202;hsa05212;hsa05220;hsa05222		BCL2L1
NM_001206796.2:1533	NS_HS_TUMORSIG_V1.0	PKM	mRNA	FALSE			Inflammation;HIF1 Signaling;Glucose Metabolism	hsa00010;hsa00230;hsa04922;hsa04930;hsa05203;hsa05230		PKM
NM_001285439.1:117	NS_HS_TUMORSIG_V1.0	RICTOR	mRNA	FALSE			mTOR Signaling	hsa04150		RICTOR
NM_001290230.1:1543	NS_HS_TUMORSIG_V1.0	CDK2	mRNA	FALSE			Senescence;Cell Cycle	hsa04068;hsa04110;hsa04114;hsa04115;hsa04151;hsa04914;hsa05161;hsa05162;hsa05168;hsa05169;hsa05200;hsa05203;hsa05215;hsa05222		CDK2
NM_002524.4:2168	NS_HS_TUMORSIG_V1.0	NRAS	mRNA	FALSE			PDGF Signaling;MET Signaling;MAPK Signaling;FGFR Signaling;ERBB2 Signaling;EGFR Signaling	hsa04010;hsa04012;hsa04014;hsa04015;hsa04062;hsa04068;hsa04071;hsa04072;hsa04151;hsa04211;hsa04213;hsa04360;hsa04370;hsa04530;hsa04540;hsa04550;hsa04650;hsa04660;hsa04662;hsa04664;hsa04720;hsa04722;hsa04725;hsa04726;hsa04730;hsa04810;hsa04910;hsa04912;hsa04915;hsa04916;hsa04917;hsa04919;hsa04921;hsa04933;hsa05034;hsa05160;hsa05161;hsa05166;hsa05200;hsa05203;hsa05205;hsa05206;hsa05211;hsa05213;hsa…		NRAS
NM_004095.3:673	NS_HS_TUMORSIG_V1.0	EIF4EBP1	mRNA	FALSE			PI3K-Akt Signaling;mTOR Signaling	hsa04012;hsa04066;hsa04150;hsa04151;hsa04152;hsa04211;hsa04910;hsa05221;hsa05231		EIF4EBP1
NM_005406.2:3796	NS_HS_TUMORSIG_V1.0	ROCK1	mRNA	FALSE			EMT;Cell Adhesion & Motility	hsa04022;hsa04024;hsa04062;hsa04071;hsa04270;hsa04350;hsa04360;hsa04510;hsa04611;hsa04670;hsa04810;hsa04921;hsa05130;hsa05131;hsa05132;hsa05200;hsa05205;hsa05206		ROCK1
NM_005429.4:588	NS_HS_TUMORSIG_V1.0	VEGFC	mRNA	FALSE			VEGF Signaling	hsa04014;hsa04015;hsa04060;hsa04151;hsa04510;hsa04668;hsa04933;hsa05200		VEGFC
NM_032043.2:1570	NS_HS_TUMORSIG_V1.0	BRIP1	mRNA	FALSE			DNA Damage Repair;Cell Cycle	hsa03460		BRIP1
NM_053056.2:857	NS_HS_TUMORSIG_V1.0	CCND1	mRNA	FALSE			Cell Cycle	hsa04068;hsa04110;hsa04115;hsa04151;hsa04152;hsa04310;hsa04390;hsa04510;hsa04630;hsa04917;hsa04919;hsa04921;hsa04933;hsa05161;hsa05162;hsa05166;hsa05200;hsa05203;hsa05205;hsa05206;hsa05210;hsa05212;hsa05213;hsa05214;hsa05215;hsa05216;hsa05218;hsa05219;hsa05220;hsa05221;hsa05222;hsa05223;hsa05416		CCND1
NM_001329938.1:262	NS_HS_TUMORSIG_V1.0	TGFB3	mRNA	FALSE			TGF-beta Signaling;HIF1 Signaling;ECM Remodeling & Metastasis	hsa04010;hsa04060;hsa04068;hsa04110;hsa04144;hsa04350;hsa04390;hsa04933;hsa05140;hsa05142;hsa05144;hsa05145;hsa05146;hsa05152;hsa05161;hsa05166;hsa05200;hsa05210;hsa05211;hsa05212;hsa05220;hsa05321;hsa05323;hsa05410;hsa05414		TGFB3
NM_001144999.2:2701	NS_HS_TUMORSIG_V1.0	ITGAV	mRNA	FALSE			Inflammation;ECM Remodeling & Metastasis;Cell Adhesion & Motility;Androgen Signaling	hsa04145;hsa04151;hsa04510;hsa04512;hsa04514;hsa04810;hsa04919;hsa05200;hsa05205;hsa05222;hsa05410;hsa05412;hsa05414		ITGAV
NM_001178130.2:2167	NS_HS_TUMORSIG_V1.0	EGF	mRNA	FALSE			MAPK Signaling;ERBB2 Signaling;EMT;EGFR Signaling	hsa04010;hsa04012;hsa04014;hsa04015;hsa04060;hsa04066;hsa04068;hsa04072;hsa04144;hsa04151;hsa04510;hsa04540;hsa04810;hsa05160;hsa05200;hsa05212;hsa05213;hsa05214;hsa05215;hsa05218;hsa05219;hsa05223;hsa05231		EGF
NM_001242466.1:889	NS_HS_TUMORSIG_V1.0	PIK3R1	mRNA	FALSE			PI3K-Akt Signaling;PDGF Signaling;MET Signaling;FGFR Signaling;ERBB2 Signaling;EGFR Signaling	hsa04012;hsa04014;hsa04015;hsa04022;hsa04024;hsa04062;hsa04066;hsa04068;hsa04070;hsa04071;hsa04072;hsa04150;hsa04151;hsa04152;hsa04210;hsa04211;hsa04213;hsa04261;hsa04370;hsa04380;hsa04510;hsa04550;hsa04611;hsa04620;hsa04630;hsa04650;hsa04660;hsa04662;hsa04664;hsa04666;hsa04668;hsa04670;hsa04722;hsa04725;hsa04750;hsa04810;hsa04910;hsa04914;hsa04915;hsa04917;hsa04919;hsa04921;hsa04923;hsa04930;hsa…		PIK3R1
NM_003188.3:1178	NS_HS_TUMORSIG_V1.0	MAP3K7	mRNA	FALSE			NF-kB Signaling;MAPK Signaling	hsa04010;hsa04064;hsa04152;hsa04310;hsa04380;hsa04520;hsa04620;hsa04621;hsa04622;hsa04660;hsa04668;hsa05140;hsa05145;hsa05162;hsa05168;hsa05169		MAP3K7
NM_005027.3:344	NS_HS_TUMORSIG_V1.0	PIK3R2	mRNA	FALSE			PI3K-Akt Signaling;PDGF Signaling	hsa04012;hsa04014;hsa04015;hsa04022;hsa04024;hsa04062;hsa04066;hsa04068;hsa04070;hsa04071;hsa04072;hsa04150;hsa04151;hsa04152;hsa04210;hsa04211;hsa04213;hsa04261;hsa04370;hsa04380;hsa04510;hsa04550;hsa04611;hsa04620;hsa04630;hsa04650;hsa04660;hsa04662;hsa04664;hsa04666;hsa04668;hsa04670;hsa04722;hsa04725;hsa04750;hsa04810;hsa04910;hsa04914;hsa04915;hsa04917;hsa04919;hsa04921;hsa04923;hsa04930;hsa…		PIK3R2
NM_000459.4:1911	NS_HS_TUMORSIG_V1.0	TEK	mRNA	FALSE			MAPK Signaling;HIF1 Signaling	hsa04014;hsa04015;hsa04066;hsa04151;hsa05323		TEK
NM_001017973.1:1748	NS_HS_TUMORSIG_V1.0	P4HA2	mRNA	FALSE			HIF1 Signaling
NM_003150.3:2936	NS_HS_TUMORSIG_V1.0	STAT3	mRNA	FALSE			PDGF Signaling;MET Signaling;JAK-STAT Signaling;Immortality & Stemness;EMT	hsa04062;hsa04066;hsa04068;hsa04550;hsa04630;hsa04917;hsa04920;hsa04931;hsa04933;hsa05145;hsa05160;hsa05161;hsa05162;hsa05169;hsa05200;hsa05203;hsa05205;hsa05206;hsa05212;hsa05221;hsa05321		STAT3
NM_014584.2:963	NS_HS_TUMORSIG_V1.0	ERO1A	mRNA	FALSE			Nrf2 & Oxidative Stress;mTOR Signaling	hsa04141;hsa05110		ERO1A
NM_006015.4:1670	NS_HS_TUMORSIG_V1.0	ARID1A	mRNA	FALSE			Epigenetic & Transcriptional Regulation;Androgen Signaling			ARID1A
NM_000267.3:1260	NS_HS_TUMORSIG_V1.0	NF1	mRNA	FALSE			MAPK Signaling;Hedgehog	hsa04010;hsa04014		NF1
NM_001277163.2:807	NS_HS_TUMORSIG_V1.0	CEACAM3	mRNA	FALSE			Inflammation		Neutrophils	CEACAM3
NM_001195797.1:135	NS_HS_TUMORSIG_V1.0	LY96	mRNA	FALSE			NF-kB Signaling	hsa04064;hsa04620;hsa05130;hsa05133;hsa05145		LY96
NM_000675.5:951	NS_HS_TUMORSIG_V1.0	ADORA2A	mRNA	FALSE			T-cell Costimulation;Myeloid Immune Evasion	hsa04015;hsa04020;hsa04024;hsa04080;hsa04270;hsa05012;hsa05034		ADORA2A
NM_015868.2:145	NS_HS_TUMORSIG_V1.0	KIR2DL3	mRNA	FALSE			Cytotoxicity	hsa04612;hsa04650;hsa05332	NK CD56dim cells	KIR2DL3
NM_000122.1:1624	NS_HS_TUMORSIG_V1.0	ERCC3	mRNA	TRUE	Housekeeping					ERCC3
NM_032364.5:787	NS_HS_TUMORSIG_V1.0	DNAJC14	mRNA	TRUE	Housekeeping					DNAJC14
NM_177441.2:1416	NS_HS_TUMORSIG_V1.0	TMUB2	mRNA	TRUE	Housekeeping					TMUB2
NM_000365.5:153	NS_HS_TUMORSIG_V1.0	TPI1	mRNA	FALSE			mTOR Signaling;HIF1 Signaling;Glucose Metabolism	hsa00010;hsa00051;hsa00562		TPI1
NM_006852.3:2286	NS_HS_TUMORSIG_V1.0	TLK2	mRNA	TRUE	Housekeeping					TLK2
NM_080921.3:99	NS_HS_TUMORSIG_V1.0	PTPRC	mRNA	FALSE			TCR Signaling	hsa04514;hsa04660;hsa04666;hsa05340	CD45	PTPRC
NM_001040023.1:3355	NS_HS_TUMORSIG_V1.0	SIRPA	mRNA	FALSE			Inflammation	hsa04380		SIRPA
NM_001130823.2:2500	NS_HS_TUMORSIG_V1.0	DNMT1	mRNA	FALSE			EMT	hsa05206		DNMT1
NM_001243835.1:808	NS_HS_TUMORSIG_V1.0	STAT4	mRNA	FALSE			JAK-STAT Signaling	hsa04630;hsa05161;hsa05321		STAT4
NM_001790.4:1056	NS_HS_TUMORSIG_V1.0	CDC25C	mRNA	FALSE			Cell Cycle	hsa04110;hsa04114;hsa04914;hsa05206		CDC25C
NM_002065.6:1485	NS_HS_TUMORSIG_V1.0	GLUL	mRNA	FALSE			Glutamine Metabolism	hsa00220;hsa00250;hsa04724;hsa04727		GLUL
NM_003884.4:1180	NS_HS_TUMORSIG_V1.0	KAT2B	mRNA	FALSE			Notch Signaling;Estrogen Signaling;Epigenetic & Transcriptional Regulation	hsa04330;hsa04919;hsa05166;hsa05203		KAT2B
NM_018833.2:912	NS_HS_TUMORSIG_V1.0	TAP2	mRNA	FALSE			Antigen Presentation	hsa02010;hsa04145;hsa04612;hsa05168;hsa05340		TAP2
NM_000045.3:744	NS_HS_TUMORSIG_V1.0	ARG1	mRNA	FALSE			Myeloid Immune Evasion	hsa00220;hsa00330;hsa05146		ARG1
NM_001145457.2:409	NS_HS_TUMORSIG_V1.0	NCR1	mRNA	FALSE			Cytotoxicity	hsa04650	NK cells	NCR1
NM_001159488.1:132	NS_HS_TUMORSIG_V1.0	FCRL2	mRNA	FALSE			B-cell Function		B-cells	FCRL2
NM_012483.3:540	NS_HS_TUMORSIG_V1.0	GNLY	mRNA	FALSE			Cytotoxicity		Cytotoxic cells	GNLY
NM_004324.3:330	NS_HS_TUMORSIG_V1.0	BAX	mRNA	FALSE			Epigenetic & Transcriptional Regulation;Apoptosis	hsa04071;hsa04115;hsa04141;hsa04210;hsa04211;hsa04722;hsa04932;hsa04933;hsa05014;hsa05016;hsa05020;hsa05152;hsa05161;hsa05166;hsa05200;hsa05203;hsa05210		BAX
NM_006187.3:2354	NS_HS_TUMORSIG_V1.0	OAS3	mRNA	FALSE			Interferon Response	hsa05160;hsa05162;hsa05164;hsa05168		OAS3
NM_000395.2:1547	NS_HS_TUMORSIG_V1.0	CSF2RB	mRNA	FALSE			MAPK Signaling;Interleukin Signaling	hsa04060;hsa04210;hsa04630		CSF2RB
NM_001190945.1:712	NS_HS_TUMORSIG_V1.0	TRAF1	mRNA	FALSE			NF-kB Signaling;Epigenetic & Transcriptional Regulation	hsa04064;hsa04668;hsa05168;hsa05169;hsa05200;hsa05202;hsa05203;hsa05222		TRAF1
NM_005511.1:246	NS_HS_TUMORSIG_V1.0	MLANA	mRNA	FALSE			Tumor Antigen			MLANA
NM_001712.4:508	NS_HS_TUMORSIG_V1.0	CEACAM1	mRNA	FALSE			Tumor Antigen;Inflammation;ECM Remodeling & Metastasis			CEACAM1
NM_005157.5:1830	NS_HS_TUMORSIG_V1.0	ABL1	mRNA	FALSE			MAPK Signaling	hsa04012;hsa04014;hsa04110;hsa04360;hsa04722;hsa05130;hsa05131;hsa05200;hsa05206;hsa05220;hsa05416		ABL1
NM_001753.4:555	NS_HS_TUMORSIG_V1.0	CAV1	mRNA	FALSE			EMT;Cell Adhesion & Motility	hsa04144;hsa04510;hsa05100;hsa05205;hsa05416		CAV1
NM_001146156.1:1686	NS_HS_TUMORSIG_V1.0	GSK3B	mRNA	FALSE			PI3K-Akt Signaling;Hedgehog;EMT	hsa04012;hsa04062;hsa04110;hsa04151;hsa04310;hsa04340;hsa04360;hsa04390;hsa04510;hsa04550;hsa04660;hsa04662;hsa04722;hsa04728;hsa04910;hsa04916;hsa04917;hsa04919;hsa04931;hsa04932;hsa05010;hsa05160;hsa05162;hsa05164;hsa05166;hsa05169;hsa05200;hsa05210;hsa05213;hsa05215;hsa05217		GSK3B
NM_004329.2:649	NS_HS_TUMORSIG_V1.0	BMPR1A	mRNA	FALSE			TGF-beta Signaling	hsa04060;hsa04350;hsa04390;hsa04550		BMPR1A
NM_004469.4:474	NS_HS_TUMORSIG_V1.0	VEGFD	mRNA	FALSE			VEGF Signaling	hsa04014;hsa04015;hsa04060;hsa04151;hsa04510;hsa04933;hsa05200		VEGFD
NM_014248.3:183	NS_HS_TUMORSIG_V1.0	RBX1	mRNA	FALSE			MAPK Signaling;HIF1 Signaling;Cell Cycle	hsa03420;hsa04066;hsa04110;hsa04114;hsa04120;hsa04141;hsa04310;hsa04350;hsa05200;hsa05211		RBX1
NM_005431.1:600	NS_HS_TUMORSIG_V1.0	XRCC2	mRNA	FALSE			DNA Damage Repair	hsa03440		XRCC2
NM_001316307.1:169	NS_HS_TUMORSIG_V1.0	RAC3	mRNA	FALSE			Wnt Signaling;Cell Adhesion & Motility	hsa04010;hsa04014;hsa04015;hsa04024;hsa04071;hsa04310;hsa04360;hsa04370;hsa04510;hsa04520;hsa04650;hsa04662;hsa04664;hsa04810;hsa05200;hsa05210;hsa05212;hsa05231;hsa05416		RAC3
NM_001295.2:195	NS_HS_TUMORSIG_V1.0	CCR1	mRNA	FALSE			Chemokine Signaling	hsa04060;hsa04062		CCR1
NM_080668.3:205	NS_HS_TUMORSIG_V1.0	CDCA5	mRNA	FALSE			Cell Cycle	hsa05206		CDCA5
NM_001114172.1:759	NS_HS_TUMORSIG_V1.0	PIK3R3	mRNA	FALSE			PI3K-Akt Signaling	hsa04012;hsa04014;hsa04015;hsa04022;hsa04024;hsa04062;hsa04066;hsa04068;hsa04070;hsa04071;hsa04072;hsa04150;hsa04151;hsa04152;hsa04210;hsa04211;hsa04213;hsa04261;hsa04370;hsa04380;hsa04510;hsa04550;hsa04611;hsa04620;hsa04630;hsa04650;hsa04660;hsa04662;hsa04664;hsa04666;hsa04668;hsa04670;hsa04722;hsa04725;hsa04750;hsa04810;hsa04910;hsa04914;hsa04915;hsa04917;hsa04919;hsa04921;hsa04923;hsa04930;hsa…		PIK3R3
NM_003507.1:1600	NS_HS_TUMORSIG_V1.0	FZD7	mRNA	FALSE			Wnt Signaling;Notch Signaling	hsa04310;hsa04390;hsa04550;hsa04916;hsa05166;hsa05200;hsa05205;hsa05217		FZD7
NM_020230.6:1688	NS_HS_TUMORSIG_V1.0	PPAN	mRNA	FALSE			Myc			PPAN
NM_001352773.1:849	NS_HS_TUMORSIG_V1.0	JUP	mRNA	FALSE			Cell Adhesion & Motility	hsa05200;hsa05202;hsa05221;hsa05412		JUP
NM_001080449.2:1998	NS_HS_TUMORSIG_V1.0	DNA2	mRNA	FALSE			Immortality & Stemness;DNA Damage Repair;Cell Cycle	hsa03030		DNA2
NM_003332.3:188	NS_HS_TUMORSIG_V1.0	TYROBP	mRNA	FALSE			Inflammation	hsa04380;hsa04650		TYROBP
NM_005633.3:3332	NS_HS_TUMORSIG_V1.0	SOS1	mRNA	FALSE			PDGF Signaling;MET Signaling;MAPK Signaling;FGFR Signaling;ERBB2 Signaling;EGFR Signaling	hsa04010;hsa04012;hsa04014;hsa04062;hsa04068;hsa04072;hsa04151;hsa04320;hsa04510;hsa04540;hsa04630;hsa04650;hsa04660;hsa04662;hsa04664;hsa04722;hsa04810;hsa04910;hsa04912;hsa04915;hsa04917;hsa05034;hsa05160;hsa05200;hsa05205;hsa05206;hsa05211;hsa05213;hsa05214;hsa05215;hsa05220;hsa05221;hsa05223;hsa05231		SOS1
NR_147975.1:111	NS_HS_TUMORSIG_V1.0	STK4	mRNA	FALSE			Hippo Signaling	hsa04010;hsa04014;hsa04068;hsa05200;hsa05223		STK4
NM_018101.3:605	NS_HS_TUMORSIG_V1.0	CDCA8	mRNA	FALSE			Cell Cycle			CDCA8
NM_005484.3:746	NS_HS_TUMORSIG_V1.0	PARP2	mRNA	FALSE			DNA Damage Repair	hsa03410		PARP2
NM_012084.3:1871	NS_HS_TUMORSIG_V1.0	GLUD2	mRNA	FALSE			Glutamine Metabolism;Glucose Metabolism	hsa00220;hsa00250		GLUD2
NM_001880.4:655	NS_HS_TUMORSIG_V1.0	ATF2	mRNA	FALSE			PI3K-Akt Signaling;Glucose Metabolism;Epigenetic & Transcriptional Regulation	hsa04010;hsa04022;hsa04151;hsa04211;hsa04261;hsa04668;hsa04728;hsa04911;hsa04915;hsa04918;hsa04922;hsa04925;hsa05030;hsa05031;hsa05034;hsa05161;hsa05164;hsa05166;hsa05169;hsa05203		ATF2
NM_001675.4:1584	NS_HS_TUMORSIG_V1.0	ATF4	mRNA	FALSE			PI3K-Akt Signaling;Estrogen Signaling;Epigenetic & Transcriptional Regulation	hsa04010;hsa04022;hsa04141;hsa04151;hsa04211;hsa04261;hsa04668;hsa04720;hsa04722;hsa04725;hsa04728;hsa04911;hsa04912;hsa04915;hsa04918;hsa04922;hsa04925;hsa04932;hsa05030;hsa05031;hsa05034;hsa05161;hsa05166;hsa05203;hsa05215		ATF4
NM_004836.6:1195	NS_HS_TUMORSIG_V1.0	EIF2AK3	mRNA	FALSE			Autophagy	hsa04141;hsa04932;hsa05010;hsa05160;hsa05162;hsa05164;hsa05168;hsa05169		EIF2AK3
NM_001246.3:1204	NS_HS_TUMORSIG_V1.0	ENTPD2	mRNA	FALSE			T-cell Exhaustion;Myeloid Immune Evasion	hsa00230		ENTPD2
NM_012154.5:980	NS_HS_TUMORSIG_V1.0	AGO2	mRNA	FALSE			MAPK Signaling;Estrogen Signaling;Epigenetic & Transcriptional Regulation			AGO2
NM_003955.4:614	NS_HS_TUMORSIG_V1.0	SOCS3	mRNA	FALSE			JAK-STAT Signaling;Interferon Response	hsa04120;hsa04380;hsa04630;hsa04668;hsa04910;hsa04917;hsa04920;hsa04930;hsa04931;hsa04932;hsa05160;hsa05164;hsa05168		SOCS3
NM_004526.4:1566	NS_HS_TUMORSIG_V1.0	MCM2	mRNA	FALSE			mTOR Signaling;Cell Cycle	hsa03030;hsa04110		MCM2
NM_016448.4:2195	NS_HS_TUMORSIG_V1.0	DTL	mRNA	FALSE			DNA Damage Repair			DTL
NM_003359.4:855	NS_HS_TUMORSIG_V1.0	UGDH	mRNA	FALSE			Androgen Signaling			UGDH
NM_016445.3:359	NS_HS_TUMORSIG_V1.0	PLEK2	mRNA	FALSE			PI3K-Akt Signaling			PLEK2
NM_001199886.1:652	NS_HS_TUMORSIG_V1.0	IL7	mRNA	FALSE			Interleukin Signaling	hsa04060;hsa04151;hsa04630;hsa04640		IL7
NM_001324281.1:3132	NS_HS_TUMORSIG_V1.0	CARD11	mRNA	FALSE			TCR Signaling;NF-kB Signaling	hsa04064;hsa04660;hsa04662		CARD11
NM_002488.4:412	NS_HS_TUMORSIG_V1.0	NDUFA2	mRNA	FALSE			Glucose Metabolism	hsa04932;hsa05010;hsa05012;hsa05016		NDUFA2
NM_006990.5:510	NS_HS_TUMORSIG_V1.0	WASF2	mRNA	FALSE			VEGF Signaling	hsa04520;hsa04666;hsa04810;hsa05100;hsa05131;hsa05132;hsa05231		WASF2
NM_007192.4:547	NS_HS_TUMORSIG_V1.0	SUPT16H	mRNA	FALSE			p53 Signaling			SUPT16H
NM_001042749.2:1772	NS_HS_TUMORSIG_V1.0	STAG2	mRNA	FALSE			Estrogen Signaling;Cell Cycle	hsa04110		STAG2
NM_001145264.2:102	NS_HS_TUMORSIG_V1.0	LAMTOR2	mRNA	FALSE			mTOR Signaling;MAPK Signaling			LAMTOR2
NM_003453.5:3118	NS_HS_TUMORSIG_V1.0	ZMYM2	mRNA	FALSE			Epigenetic & Transcriptional Regulation			ZMYM2
NM_013325.5:945	NS_HS_TUMORSIG_V1.0	ATG4B	mRNA	FALSE			Autophagy	hsa04140		ATG4B
NM_001070.5:1219	NS_HS_TUMORSIG_V1.0	TUBG1	mRNA	FALSE			mTOR Signaling;Cell Cycle			TUBG1
NM_001040056.3:939	NS_HS_TUMORSIG_V1.0	MAPK3	mRNA	FALSE			MAPK Signaling;Interferon Response;FGFR Signaling;EMT	hsa04010;hsa04012;hsa04014;hsa04015;hsa04022;hsa04024;hsa04062;hsa04066;hsa04068;hsa04071;hsa04072;hsa04114;hsa04150;hsa04151;hsa04261;hsa04270;hsa04320;hsa04350;hsa04360;hsa04370;hsa04380;hsa04510;hsa04520;hsa04540;hsa04550;hsa04611;hsa04620;hsa04621;hsa04650;hsa04660;hsa04662;hsa04664;hsa04666;hsa04668;hsa04713;hsa04720;hsa04722;hsa04723;hsa04724;hsa04725;hsa04726;hsa04730;hsa04810;hsa04910;hsa…		MAPK3
NM_003579.4:2069	NS_HS_TUMORSIG_V1.0	RAD54L	mRNA	FALSE			DNA Damage Repair	hsa03440		RAD54L
NM_001099952.3:5573	NS_HS_TUMORSIG_V1.0	ITPR1	mRNA	FALSE			Senescence	hsa04020;hsa04022;hsa04070;hsa04114;hsa04270;hsa04540;hsa04611;hsa04713;hsa04720;hsa04723;hsa04724;hsa04725;hsa04726;hsa04728;hsa04730;hsa04750;hsa04912;hsa04915;hsa04918;hsa04921;hsa04922;hsa04924;hsa04925;hsa04970;hsa04971;hsa04972;hsa05010;hsa05016;hsa05205		ITPR1
NM_001083617.1:2922	NS_HS_TUMORSIG_V1.0	RB1CC1	mRNA	FALSE			Autophagy	hsa04211		RB1CC1
NM_000264.5:4324	NS_HS_TUMORSIG_V1.0	PTCH1	mRNA	FALSE			Wnt Signaling;Hedgehog	hsa04024;hsa04340;hsa05200;hsa05205;hsa05217		PTCH1
NM_181471.3:483	NS_HS_TUMORSIG_V1.0	RFC2	mRNA	FALSE			Immortality & Stemness;Cell Cycle	hsa03030;hsa03420;hsa03430		RFC2
NM_138555.4:1387	NS_HS_TUMORSIG_V1.0	KIF23	mRNA	FALSE			Cell Cycle	hsa05206		KIF23
NM_003920.5:398	NS_HS_TUMORSIG_V1.0	TIMELESS	mRNA	FALSE			DNA Damage Repair			TIMELESS
NM_005573.4:774	NS_HS_TUMORSIG_V1.0	LMNB1	mRNA	FALSE			Apoptosis			LMNB1
NM_003146.3:345	NS_HS_TUMORSIG_V1.0	SSRP1	mRNA	FALSE			p53 Signaling			SSRP1
NM_004946.3:1389	NS_HS_TUMORSIG_V1.0	DOCK2	mRNA	FALSE			Inflammation	hsa04062;hsa04666		DOCK2
NM_005727.4:841	NS_HS_TUMORSIG_V1.0	TSPAN1	mRNA	FALSE			MAPK Signaling			TSPAN1
NM_002947.5:1196	NS_HS_TUMORSIG_V1.0	RPA3	mRNA	FALSE			Immortality & Stemness;DNA Damage Repair;Cell Cycle	hsa03030;hsa03420;hsa03430;hsa03440;hsa03460		RPA3
NM_152641.4:2760	NS_HS_TUMORSIG_V1.0	ARID2	mRNA	FALSE			Epigenetic & Transcriptional Regulation			ARID2
NM_023001.2:3225	NS_HS_TUMORSIG_V1.0	ARID4A	mRNA	FALSE			Epigenetic & Transcriptional Regulation			ARID4A
NM_032682.5:1276	NS_HS_TUMORSIG_V1.0	FOXP1	mRNA	FALSE			Androgen Signaling	hsa05206		FOXP1
NM_000052.7:3777	NS_HS_TUMORSIG_V1.0	ATP7A	mRNA	FALSE			Nrf2 & Oxidative Stress			ATP7A
NM_018222.5:481	NS_HS_TUMORSIG_V1.0	PARVA	mRNA	FALSE			Cell Adhesion & Motility	hsa04510		PARVA
NM_001032367.2:1260	NS_HS_TUMORSIG_V1.0	SPINT1	mRNA	FALSE			MET Signaling;Epigenetic & Transcriptional Regulation	hsa05202		SPINT1
NM_006231.4:4973	NS_HS_TUMORSIG_V1.0	POLE	mRNA	FALSE			Immortality & Stemness;DNA Damage Repair;Cell Cycle	hsa00230;hsa00240;hsa03030;hsa03410;hsa03420;hsa05166		POLE
NM_006540.4:1090	NS_HS_TUMORSIG_V1.0	NCOA2	mRNA	FALSE			Glucose Metabolism;Estrogen Signaling	hsa04919		NCOA2
NM_001296.5:741	NS_HS_TUMORSIG_V1.0	ACKR2	mRNA	FALSE			Chemokine Signaling			ACKR2
NM_005414.5:812	NS_HS_TUMORSIG_V1.0	SKIL	mRNA	FALSE			TGF-beta Signaling	hsa04550		SKIL
NM_005057.4:989	NS_HS_TUMORSIG_V1.0	RBBP5	mRNA	FALSE			Wnt Signaling;Epigenetic & Transcriptional Regulation			RBBP5
NM_017629.4:2304	NS_HS_TUMORSIG_V1.0	AGO4	mRNA	FALSE			MAPK Signaling;Estrogen Signaling;Epigenetic & Transcriptional Regulation			AGO4
NM_018410.5:642	NS_HS_TUMORSIG_V1.0	HJURP	mRNA	FALSE			Cell Cycle			HJURP
NM_001430.5:884	NS_HS_TUMORSIG_V1.0	EPAS1	mRNA	FALSE			Immortality & Stemness	hsa05200;hsa05211		EPAS1
NM_001080430.4:1450	NS_HS_TUMORSIG_V1.0	TOX3	mRNA	FALSE			T-cell Exhaustion			TOX3
NM_024939.3:668	NS_HS_TUMORSIG_V1.0	ESRP2	mRNA	FALSE			FGFR Signaling			ESRP2
NM_001310462.2:633	NS_HS_TUMORSIG_V1.0	SHH	mRNA	FALSE			Hedgehog;EMT	hsa04340;hsa05200;hsa05217		SHH
NM_002613.5:1056	NS_HS_TUMORSIG_V1.0	PDPK1	mRNA	FALSE			Cell Adhesion & Motility	hsa04068;hsa04071;hsa04150;hsa04151;hsa04152;hsa04510;hsa04660;hsa04664;hsa04722;hsa04910;hsa04919;hsa04931;hsa04960;hsa05145;hsa05160;hsa05205;hsa05213;hsa05215;hsa05223;hsa05231		PDPK1
NM_018975.4:809	NS_HS_TUMORSIG_V1.0	TERF2IP	mRNA	FALSE			Immortality & Stemness			TERF2IP
NM_022073.4:749	NS_HS_TUMORSIG_V1.0	EGLN3	mRNA	FALSE			mTOR Signaling;HIF1 Signaling	hsa04066;hsa05200;hsa05211		EGLN3
NM_005434.5:360	NS_HS_TUMORSIG_V1.0	MALL	mRNA	FALSE			MAPK Signaling			MALL
NM_007126.5:2112	NS_HS_TUMORSIG_V1.0	VCP	mRNA	FALSE			Inflammation;Hedgehog;DNA Damage Repair	hsa04141;hsa05134		VCP
NM_001161.5:506	NS_HS_TUMORSIG_V1.0	NUDT2	mRNA	FALSE			Nrf2 & Oxidative Stress	hsa00230;hsa00240		NUDT2
NM_001282353.2:1290	NS_HS_TUMORSIG_V1.0	ITGB6	mRNA	FALSE			ECM Remodeling & Metastasis;Cell Adhesion & Motility	hsa04151;hsa04510;hsa04512;hsa04810;hsa05410;hsa05412;hsa05414		ITGB6
NM_001099412.1:971	NS_HS_TUMORSIG_V1.0	KAT6A	mRNA	FALSE			Epigenetic & Transcriptional Regulation	hsa04550		KAT6A
NM_000098.3:321	NS_HS_TUMORSIG_V1.0	CPT2	mRNA	FALSE			Lipid Metabolism	hsa00071		CPT2
NM_021818.4:1088	NS_HS_TUMORSIG_V1.0	SAV1	mRNA	FALSE			Hippo Signaling	hsa04390		SAV1
NM_001761.3:878	NS_HS_TUMORSIG_V1.0	CCNF	mRNA	FALSE			mTOR Signaling;Cell Cycle			CCNF
NM_002359.4:1873	NS_HS_TUMORSIG_V1.0	MAFG	mRNA	FALSE			Nrf2 & Oxidative Stress			MAFG
NM_002574.3:765	NS_HS_TUMORSIG_V1.0	PRDX1	mRNA	FALSE			Nrf2 & Oxidative Stress;mTOR Signaling	hsa04146		PRDX1
NM_005445.3:785	NS_HS_TUMORSIG_V1.0	SMC3	mRNA	FALSE			Estrogen Signaling;Cell Cycle	hsa04110;hsa04114		SMC3
NM_001080541.2:7507	NS_HS_TUMORSIG_V1.0	MGA	mRNA	FALSE			Myc			MGA
NM_001429.4:2658	NS_HS_TUMORSIG_V1.0	EP300	mRNA	FALSE			HIF1 Signaling;Estrogen Signaling;Epigenetic & Transcriptional Regulation	hsa04024;hsa04066;hsa04068;hsa04110;hsa04310;hsa04330;hsa04350;hsa04520;hsa04630;hsa04720;hsa04916;hsa04919;hsa04922;hsa05016;hsa05152;hsa05161;hsa05164;hsa05166;hsa05168;hsa05169;hsa05200;hsa05203;hsa05206;hsa05211;hsa05215		EP300
NM_000676.2:1043	NS_HS_TUMORSIG_V1.0	ADORA2B	mRNA	FALSE			Myeloid Immune Evasion	hsa04015;hsa04020;hsa04080;hsa04270;hsa05034		ADORA2B
NM_004905.3:619	NS_HS_TUMORSIG_V1.0	PRDX6	mRNA	FALSE			Nrf2 & Oxidative Stress			PRDX6
NM_003638.3:1659	NS_HS_TUMORSIG_V1.0	ITGA8	mRNA	FALSE			ECM Remodeling & Metastasis;Cell Adhesion & Motility	hsa04151;hsa04510;hsa04512;hsa04514;hsa04810;hsa05410;hsa05412;hsa05414		ITGA8
NM_001982.3:549	NS_HS_TUMORSIG_V1.0	ERBB3	mRNA	FALSE			MAPK Signaling	hsa04012;hsa04020;hsa04144;hsa05205;hsa05206		ERBB3
NM_020920.4:3646	NS_HS_TUMORSIG_V1.0	CHD8	mRNA	FALSE			Wnt Signaling	hsa04310		CHD8
NM_001042603.3:846	NS_HS_TUMORSIG_V1.0	KDM5A	mRNA	FALSE			Epigenetic & Transcriptional Regulation			KDM5A
NM_003129.4:1353	NS_HS_TUMORSIG_V1.0	SQLE	mRNA	FALSE			mTOR Signaling			SQLE
NM_003482.3:8455	NS_HS_TUMORSIG_V1.0	KMT2D	mRNA	FALSE			Epigenetic & Transcriptional Regulation	hsa00310		KMT2D
NM_018489.3:5629	NS_HS_TUMORSIG_V1.0	ASH1L	mRNA	FALSE			Epigenetic & Transcriptional Regulation	hsa00310;hsa04530		ASH1L
NM_001025252.3:647	NS_HS_TUMORSIG_V1.0	TPD52	mRNA	FALSE			Androgen Signaling			TPD52
NM_001366238.1:1626	NS_HS_TUMORSIG_V1.0	LIN9	mRNA	FALSE			Cell Cycle			LIN9
NM_001008395.4:140	NS_HS_TUMORSIG_V1.0	LAMTOR4	mRNA	FALSE			mTOR Signaling			LAMTOR4
NM_020732.3:2978	NS_HS_TUMORSIG_V1.0	ARID1B	mRNA	FALSE			Epigenetic & Transcriptional Regulation			ARID1B
NM_000044.6:1427	NS_HS_TUMORSIG_V1.0	AR	mRNA	FALSE			EMT;Androgen Signaling	hsa04114;hsa05200;hsa05215		AR
NM_004333.6:1089	NS_HS_TUMORSIG_V1.0	BRAF	mRNA	FALSE			MAPK Signaling;FGFR Signaling	hsa04010;hsa04012;hsa04015;hsa04024;hsa04062;hsa04068;hsa04150;hsa04270;hsa04510;hsa04650;hsa04720;hsa04722;hsa04726;hsa04730;hsa04810;hsa04910;hsa04914;hsa05034;hsa05160;hsa05200;hsa05205;hsa05210;hsa05211;hsa05212;hsa05213;hsa05214;hsa05215;hsa05216;hsa05218;hsa05219;hsa05220;hsa05221;hsa05223		BRAF
NM_001287345.1:1051	NS_HS_TUMORSIG_V1.0	BTK	mRNA	FALSE			TGF-beta Signaling;NF-kB Signaling	hsa04064;hsa04380;hsa04611;hsa04662;hsa04664;hsa05340		BTK
NM_002224.4:3296	NS_HS_TUMORSIG_V1.0	ITPR3	mRNA	FALSE			Senescence	hsa04020;hsa04022;hsa04070;hsa04114;hsa04270;hsa04540;hsa04611;hsa04713;hsa04720;hsa04723;hsa04724;hsa04725;hsa04726;hsa04728;hsa04730;hsa04750;hsa04911;hsa04912;hsa04915;hsa04918;hsa04921;hsa04922;hsa04924;hsa04925;hsa04970;hsa04971;hsa04972;hsa05010;hsa05205		ITPR3
NM_001242828.1:468	NS_HS_TUMORSIG_V1.0	ELOVL5	mRNA	FALSE			mTOR Signaling;Androgen Signaling			ELOVL5
NM_001199261.3:478	NS_HS_TUMORSIG_V1.0	UCHL5	mRNA	FALSE			mTOR Signaling			UCHL5
NM_004545.4:139	NS_HS_TUMORSIG_V1.0	NDUFB1	mRNA	FALSE			Glucose Metabolism	hsa04932;hsa05010;hsa05012;hsa05016		NDUFB1
NM_001267843.1:2212	NS_HS_TUMORSIG_V1.0	CLOCK	mRNA	FALSE			Epigenetic & Transcriptional Regulation	hsa04728;hsa05168		CLOCK
NM_001130172.2:826	NS_HS_TUMORSIG_V1.0	MYB	mRNA	FALSE			Estrogen Signaling	hsa04151;hsa05166		MYB
NM_003900.5:459	NS_HS_TUMORSIG_V1.0	SQSTM1	mRNA	FALSE			NF-kB Signaling;mTOR Signaling;Autophagy	hsa04380		SQSTM1
NM_032375.5:1301	NS_HS_TUMORSIG_V1.0	AKT1S1	mRNA	FALSE			PI3K-Akt Signaling;mTOR Signaling	hsa04150;hsa04152;hsa04211;hsa04213		AKT1S1
NM_004053.4:1099	NS_HS_TUMORSIG_V1.0	BYSL	mRNA	FALSE			Myc			BYSL
NM_001256428.2:728	NS_HS_TUMORSIG_V1.0	PDLIM5	mRNA	FALSE			Androgen Signaling			PDLIM5
NM_001143991.2:417	NS_HS_TUMORSIG_V1.0	WRAP53	mRNA	FALSE			Immortality & Stemness;Cell Cycle			WRAP53
NM_016463.9:654	NS_HS_TUMORSIG_V1.0	CXXC5	mRNA	FALSE			Estrogen Signaling			CXXC5
NM_001098673.2:555	NS_HS_TUMORSIG_V1.0	ATG101	mRNA	FALSE			Autophagy	hsa04211		ATG101
NM_002799.4:20	NS_HS_TUMORSIG_V1.0	PSMB7	mRNA	FALSE			MAPK Signaling;Hedgehog;Antigen Presentation			PSMB7
NM_003598.2:1302	NS_HS_TUMORSIG_V1.0	TEAD2	mRNA	FALSE			Hippo Signaling	hsa04390		TEAD2
NM_001001740.3:2110	NS_HS_TUMORSIG_V1.0	COP1	mRNA	FALSE			p53 Signaling;Cell Cycle	hsa04115;hsa04120		COP1
NM_005427.4:1042	NS_HS_TUMORSIG_V1.0	TP73	mRNA	FALSE			p53 Signaling;Hippo Signaling;DNA Damage Repair	hsa04115;hsa04390;hsa04722;hsa05162		TP73
NM_005809.6:200	NS_HS_TUMORSIG_V1.0	PRDX2	mRNA	FALSE			Nrf2 & Oxidative Stress			PRDX2
NM_000932.3:1220	NS_HS_TUMORSIG_V1.0	PLCB3	mRNA	FALSE			Wnt Signaling;Estrogen Signaling	hsa00562;hsa04015;hsa04020;hsa04022;hsa04062;hsa04070;hsa04071;hsa04072;hsa04261;hsa04270;hsa04310;hsa04540;hsa04611;hsa04713;hsa04720;hsa04723;hsa04724;hsa04725;hsa04726;hsa04728;hsa04730;hsa04750;hsa04911;hsa04912;hsa04915;hsa04916;hsa04918;hsa04919;hsa04921;hsa04922;hsa04924;hsa04925;hsa04933;hsa04961;hsa04970;hsa04971;hsa04972;hsa05010;hsa05016;hsa05142;hsa05143;hsa05146;hsa05200		PLCB3
NM_031439.4:1027	NS_HS_TUMORSIG_V1.0	SOX7	mRNA	FALSE			Wnt Signaling;TGF-beta Signaling			SOX7
NM_003707.3:1105	NS_HS_TUMORSIG_V1.0	RUVBL1	mRNA	FALSE			Wnt Signaling;Immortality & Stemness;DNA Damage Repair;Cell Cycle	hsa04310		RUVBL1
NM_057735.1:533	NS_HS_TUMORSIG_V1.0	CCNE2	mRNA	FALSE			Senescence;Cell Cycle	hsa04110;hsa04114;hsa04115;hsa04151;hsa05161;hsa05162;hsa05200;hsa05203;hsa05206;hsa05215;hsa05222		CCNE2
NM_002831.6:1246	NS_HS_TUMORSIG_V1.0	PTPN6	mRNA	FALSE			TCR Signaling;JAK-STAT Signaling;Interferon Response	hsa04520;hsa04630;hsa04650;hsa04660;hsa04662;hsa05140;hsa05205		PTPN6
NM_021960.5:644	NS_HS_TUMORSIG_V1.0	MCL1	mRNA	FALSE			JAK-STAT Signaling	hsa04151;hsa04630;hsa05206		MCL1
NM_015399.4:133	NS_HS_TUMORSIG_V1.0	BRMS1	mRNA	FALSE			Epigenetic & Transcriptional Regulation			BRMS1
NM_207006.2:2072	NS_HS_TUMORSIG_V1.0	FAM83A	mRNA	FALSE			EGFR Signaling			FAM83A
NM_003068.5:254	NS_HS_TUMORSIG_V1.0	SNAI2	mRNA	FALSE			Hippo Signaling;EMT	hsa04390;hsa04520		SNAI2
NM_025209.4:1098	NS_HS_TUMORSIG_V1.0	EPC1	mRNA	FALSE			Epigenetic & Transcriptional Regulation			EPC1
NM_001024215.1:872	NS_HS_TUMORSIG_V1.0	FBLIM1	mRNA	FALSE			Cell Adhesion & Motility			FBLIM1
NM_000918.4:1091	NS_HS_TUMORSIG_V1.0	P4HB	mRNA	FALSE			Nrf2 & Oxidative Stress;Hedgehog	hsa04141		P4HB
NM_015013.4:714	NS_HS_TUMORSIG_V1.0	KDM1A	mRNA	FALSE			Estrogen Signaling;Epigenetic & Transcriptional Regulation;EMT			KDM1A
NM_001204159.3:1329	NS_HS_TUMORSIG_V1.0	SPHK2	mRNA	FALSE			VEGF Signaling	hsa04020;hsa04071;hsa04370;hsa04666;hsa05152		SPHK2
NM_004496.5:1132	NS_HS_TUMORSIG_V1.0	FOXA1	mRNA	FALSE			Estrogen Signaling;EMT			FOXA1
NM_001256045.1:1112	NS_HS_TUMORSIG_V1.0	PIK3CB	mRNA	FALSE			PI3K-Akt Signaling;PDGF Signaling	hsa00562;hsa04012;hsa04014;hsa04015;hsa04022;hsa04024;hsa04062;hsa04066;hsa04068;hsa04070;hsa04071;hsa04072;hsa04150;hsa04151;hsa04152;hsa04210;hsa04211;hsa04213;hsa04261;hsa04370;hsa04380;hsa04510;hsa04550;hsa04611;hsa04620;hsa04630;hsa04650;hsa04660;hsa04662;hsa04664;hsa04666;hsa04668;hsa04670;hsa04722;hsa04725;hsa04750;hsa04810;hsa04910;hsa04914;hsa04915;hsa04917;hsa04919;hsa04921;hsa04923;hsa…		PIK3CB
NM_006281.4:978	NS_HS_TUMORSIG_V1.0	STK3	mRNA	FALSE			Hippo Signaling	hsa04010;hsa04390		STK3
NM_001204.7:1683	NS_HS_TUMORSIG_V1.0	BMPR2	mRNA	FALSE			TGF-beta Signaling	hsa04060;hsa04350;hsa04390;hsa04550;hsa05206		BMPR2
NM_016374.6:3368	NS_HS_TUMORSIG_V1.0	ARID4B	mRNA	FALSE			Epigenetic & Transcriptional Regulation			ARID4B
NM_181313.4:433	NS_HS_TUMORSIG_V1.0	TAZ	mRNA	FALSE			Hippo Signaling			TAZ
NM_031407.7:11006	NS_HS_TUMORSIG_V1.0	HUWE1	mRNA	FALSE			Inflammation	hsa04120		HUWE1
NM_001139441.1:752	NS_HS_TUMORSIG_V1.0	BCAP31	mRNA	FALSE			Antigen Presentation	hsa04141		BCAP31
NM_003670.3:1007	NS_HS_TUMORSIG_V1.0	BHLHE40	mRNA	FALSE			TGF-beta Signaling;mTOR Signaling			BHLHE40
NM_004091.4:1662	NS_HS_TUMORSIG_V1.0	E2F2	mRNA	FALSE			Senescence;Cell Cycle	hsa04110;hsa05161;hsa05166;hsa05200;hsa05206;hsa05212;hsa05214;hsa05215;hsa05218;hsa05219;hsa05220;hsa05222;hsa05223		E2F2
NM_012289.4:1444	NS_HS_TUMORSIG_V1.0	KEAP1	mRNA	FALSE			Nrf2 & Oxidative Stress	hsa04120		KEAP1
NM_006819.3:100	NS_HS_TUMORSIG_V1.0	STIP1	mRNA	FALSE			mTOR Signaling	hsa05020		STIP1
NM_000560.4:209	NS_HS_TUMORSIG_V1.0	CD53	mRNA	FALSE			Inflammation			CD53
NM_001433.5:1305	NS_HS_TUMORSIG_V1.0	ERN1	mRNA	FALSE			Autophagy	hsa04141;hsa04932;hsa05010		ERN1
NM_006402.2:141	NS_HS_TUMORSIG_V1.0	LAMTOR5	mRNA	FALSE			mTOR Signaling	hsa05161		LAMTOR5
NM_002577.4:629	NS_HS_TUMORSIG_V1.0	PAK2	mRNA	FALSE			TCR Signaling;MAPK Signaling;Cell Adhesion & Motility	hsa04010;hsa04012;hsa04014;hsa04360;hsa04510;hsa04660;hsa04810;hsa05211		PAK2
NM_002023.5:149	NS_HS_TUMORSIG_V1.0	FMOD	mRNA	FALSE			TGF-beta Signaling;ECM Remodeling & Metastasis			FMOD
NM_145060.4:163	NS_HS_TUMORSIG_V1.0	SKA1	mRNA	FALSE			Cell Cycle			SKA1
NM_001145357.2:1421	NS_HS_TUMORSIG_V1.0	SIN3A	mRNA	FALSE			Epigenetic & Transcriptional Regulation	hsa04919;hsa05016;hsa05202		SIN3A
NM_005631.5:2781	NS_HS_TUMORSIG_V1.0	SMO	mRNA	FALSE			Hedgehog	hsa04340;hsa05200;hsa05205;hsa05217		SMO
NM_005185.4:203	NS_HS_TUMORSIG_V1.0	CALML3	mRNA	FALSE			Estrogen Signaling	hsa04014;hsa04015;hsa04020;hsa04022;hsa04024;hsa04070;hsa04114;hsa04261;hsa04270;hsa04713;hsa04720;hsa04722;hsa04728;hsa04750;hsa04910;hsa04912;hsa04915;hsa04916;hsa04921;hsa04922;hsa04924;hsa04925;hsa04970;hsa04971;hsa05010;hsa05031;hsa05034;hsa05133;hsa05152;hsa05214		CALML3
NM_002466.4:1204	NS_HS_TUMORSIG_V1.0	MYBL2	mRNA	FALSE			Cell Cycle	hsa05166		MYBL2
NM_002228.4:1542	NS_HS_TUMORSIG_V1.0	JUN	mRNA	FALSE			TCR Signaling;MAPK Signaling;EMT	hsa04010;hsa04012;hsa04024;hsa04310;hsa04380;hsa04510;hsa04620;hsa04660;hsa04662;hsa04668;hsa04722;hsa04912;hsa04915;hsa04921;hsa04932;hsa04933;hsa05030;hsa05031;hsa05120;hsa05132;hsa05133;hsa05140;hsa05142;hsa05161;hsa05164;hsa05166;hsa05168;hsa05169;hsa05200;hsa05203;hsa05210;hsa05211;hsa05231;hsa05321;hsa05323		JUN
NM_002632.5:621	NS_HS_TUMORSIG_V1.0	PGF	mRNA	FALSE			Cell Adhesion & Motility	hsa04014;hsa04015;hsa04151;hsa04510;hsa05200		PGF
NM_004964.3:1180	NS_HS_TUMORSIG_V1.0	HDAC1	mRNA	FALSE			Notch Signaling;Epigenetic & Transcriptional Regulation;EMT;Androgen Signaling	hsa04110;hsa04213;hsa04330;hsa04919;hsa05016;hsa05031;hsa05034;hsa05169;hsa05200;hsa05202;hsa05203;hsa05206;hsa05220		HDAC1
NM_003390.4:922	NS_HS_TUMORSIG_V1.0	WEE1	mRNA	FALSE			Cell Cycle	hsa04110		WEE1
NM_016201.4:1176	NS_HS_TUMORSIG_V1.0	AMOTL2	mRNA	FALSE			Hippo Signaling			AMOTL2
NM_001321643.2:1952	NS_HS_TUMORSIG_V1.0	ROCK2	mRNA	FALSE			Cell Adhesion & Motility	hsa04022;hsa04024;hsa04062;hsa04071;hsa04270;hsa04310;hsa04360;hsa04510;hsa04611;hsa04670;hsa04810;hsa04921;hsa05130;hsa05131;hsa05132;hsa05200;hsa05205		ROCK2
NM_001012750.2:733	NS_HS_TUMORSIG_V1.0	ABI1	mRNA	FALSE			VEGF Signaling			ABI1
NM_003505.2:1141	NS_HS_TUMORSIG_V1.0	FZD1	mRNA	FALSE			Wnt Signaling;Notch Signaling	hsa04310;hsa04390;hsa04550;hsa04916;hsa05166;hsa05200;hsa05205;hsa05217		FZD1
NM_020311.3:153	NS_HS_TUMORSIG_V1.0	ACKR3	mRNA	FALSE			Chemokine Signaling	hsa04060		ACKR3
NM_005417.4:1132	NS_HS_TUMORSIG_V1.0	SRC	mRNA	FALSE			PDGF Signaling;MET Signaling;MAPK Signaling;ERBB2 Signaling;EMT;EGFR Signaling	hsa04012;hsa04015;hsa04062;hsa04144;hsa04370;hsa04510;hsa04520;hsa04530;hsa04540;hsa04611;hsa04727;hsa04750;hsa04810;hsa04912;hsa04915;hsa04917;hsa04919;hsa04921;hsa05100;hsa05120;hsa05131;hsa05152;hsa05161;hsa05203;hsa05205;hsa05219		SRC
NM_016823.4:455	NS_HS_TUMORSIG_V1.0	CRK	mRNA	FALSE			PDGF Signaling;MET Signaling;Interleukin Signaling	hsa04010;hsa04012;hsa04015;hsa04062;hsa04510;hsa04666;hsa04722;hsa04810;hsa04910;hsa05100;hsa05131;hsa05200;hsa05206;hsa05211;hsa05220		CRK
