# Supplementary material for: Implication of fibroblast growth factor 7 in ovarian cancer metastases and patient survival
Source: Front Oncol. 2025 Jan 16;14:1524606. doi: 10.3389/fonc.2024.1524606 (PMC11779605; doi:10.3389/fonc.2024.1524606)
Supplement: Supplementary file 2 [file Table2.xlsx]

## Sheet: Sheet 1
Supplemental Table S2: Normalized NanoString Data of Significantly Differentially-Expressed Genes
Name	Description	Gene ID	Alias	Fold Change	Log Fold Change	p-Value	p-Adj	Average Log2 Expression	Cluster	Mouse 7 Ascites	Mouse 7 Tumor	Mouse 8 Ascites	Mouse 8 Tumor	Mouse 15 Ascites	Mouse 15 Tumor	Mouse 16 Ascites	Mouse 16 Tumor	Mouse 17 Acites	Mouse 17 Tumor
ADORA2B	adenosine A2b receptor	136	ADORA2	-1.53104	-0.614508	6.02e-05	0.002521	10.2733		10.3802	9.98913	10.4735	10.1289	10.5948	9.90988	10.7189	9.96002	10.7034	9.87439
AKT3	v-akt murine thymoma viral oncogene homolog 3	10000	MPPH, MPPH2, PKB-GAMMA, PKBG, PRKBG, RAC-PK-GAMMA, RAC-GAMMA, STK-2	-1.80255	-0.850038	0.004334	0.032148	11.7237		11.5272	10.993	11.6234	11.1704	12.5257	11.6189	12.4557	11.419	12.4745	11.4287
ALDOA	aldolase A, fructose-bisphosphate	226	ALDA, GSD12, HEL-S-87P	-1.9585	-0.969749	1.92e-05	0.001139	14.0826		14.3463	13.5514	14.2424	13.6213	14.7131	13.7901	14.7496	13.47	14.7519	13.5902
ATP7A	ATPase, Cu++ transporting, alpha polypeptide	538	DSMAX, MK, MNK, SMAX3	-2.74043	-1.4544	0.000546	0.009696	7.7459		7.31718	6.68534	8.20784	7.03622	8.65797	7.12539	9.0133	7.36041	8.59395	7.46109
CA9	carbonic anhydrase IX	768	CAIX, MN	-13.7164	-3.77783	1.42e-05	0.001039	9.964		10.9884	7.14478	11.1238	7.53429	12.2639	8.13227	12.4996	8.61606	12.2364	9.1005
CAV1	caveolin 1, caveolae protein, 22kDa	857	BSCL3, CGL3, LCCNS, MSTP085, PPH3, VIP21	-1.51412	-0.598479	0.002644	0.023121	14.6764		14.9094	14.6733	15.0202	14.744	14.9824	14.2131	15.1019	13.9281	14.9393	14.2524
CCNE1	cyclin E1	898	CCNE, PCCNE1	1.80431	0.851446	0.007152	0.044256	7.3919		6.63492	6.95124	7.31874	7.50988	7.00008	7.94551	6.94404	8.24554	7.3319	8.03678
CD44	CD44 molecule (Indian blood group)	960	CDW44, CSPG8, ECMR-III, HCELL, HUTCH-I, IN, LHR, MC56, MDU2, MDU3, MIC4, PGP1	-2.23083	-1.15758	0.00016	0.005875	13.1722		13.215	12.6199	13.3027	12.6747	14.0342	12.7323	14.1538	12.5498	13.9214	12.518
CD68	CD68 molecule	968	GP110, LAMP4, SCARD1	-2.27903	-1.18842	2.07e-06	0.000327	9.8998		10.3482	9.31817	10.2483	9.46233	10.6202	9.12366	10.7327	9.23755	10.4351	9.47146
CDC20	cell division cycle 20	991	CDC20A, BA276H19.3, P55CDC	1.69632	0.76241	0.003395	0.026177	10.5318		10.1085	10.3798	10.1743	10.5019	10.3263	11.3151	9.86192	11.0977	10.3992	11.153
CHMP2A	charged multivesicular body protein 2A	27243	BC-2, BC2, CHMP2, VPS2, VPS2A	-1.74734	-0.805163	0.000491	0.00928	10.9055		11.1696	10.7571	11.2555	10.8377	11.473	10.5486	11.3341	10.2555	11.3479	10.0758
COL6A1	collagen, type VI, alpha 1	1291	OPLL	-1.83177	-0.873242	0.000928	0.013597	11.5008		11.99	11.3398	12.0601	11.5553	11.7366	10.7218	12.149	10.7013	11.8172	10.9368
COL6A2	collagen, type VI, alpha 2	1292	PP3610	-1.76243	-0.817567	0.000669	0.011195	10.1822		10.6412	9.90958	10.7568	10.1809	10.398	9.45695	10.8493	9.63748	10.2857	9.7061
DLL3	delta-like 3 (Drosophila)	10683	SCDO1	-1.55502	-0.636937	0.005576	0.038368	8.5813		8.49406	8.36449	8.5485	8.46994	9.17593	8.44317	8.97908	8.10325	9.16087	8.07353
ERO1A	endoplasmic reticulum oxidoreductase alpha	30001	ERO1-L, ERO1-L-ALPHA, ERO1-ALPHA, ERO1L, ERO1LA, ERO1ALPHA	-2.42645	-1.27885	0.000884	0.013287	12.2005		13.1656	12.0437	13.3215	12.1014	12.5485	11.3539	12.6684	11.201	12.5546	11.0461
FGF7	fibroblast growth factor 7	2252	HBGF-7, KGF	55.3998	5.79181	0.000253	0.006217	4.7667		1.94562	5.29303	3.42473	4.80698	3.83015	6.32492	4.82065	5.65259	3.97434	7.59354
FZD4	frizzled class receptor 4	8322	CD344, EVR1, FEVR, FZD4S, FZ-4, FZ4, FZE4, GPCR, HFZ4	6.54639	2.7107	0.002534	0.022842	6.0981		5.29612	6.02095	5.51784	6.19777	5.09319	6.72181	5.65715	6.36041	5.38938	8.72644
GLUD1	glutamate dehydrogenase 1	2746	GDH, GDH1, GLUD	-1.8884	-0.917162	0.001909	0.019624	11.7876		11.6948	11.2888	11.6345	11.197	12.5338	11.4459	12.7185	11.4565	12.4739	11.4322
GLUD2	glutamate dehydrogenase 2	2747	GDH2, GLUDP1	-1.72943	-0.790296	0.000135	0.005265	11.6937		11.8796	11.5119	11.7966	11.4438	12.2937	11.2783	12.2859	11.1519	12.1584	11.1368
GLUL	glutamate-ammonia ligase	2752	GLNS, GS, PIG43, PIG59	-1.59058	-0.669557	0.000255	0.006217	11.8309		12.1369	11.7763	12.3151	11.695	12.0577	11.4173	12.2842	11.279	12.0503	11.2969
GPNMB	glycoprotein (transmembrane) nmb	10457	HGFIN, NMB	-3.72833	-1.89853	2.73e-05	0.001334	9.4065		10.2356	8.87234	10.0266	8.9946	10.3745	8.00299	10.7258	8.33066	10.3407	8.16153
HLA-E	major histocompatibility complex, class I, E	3133	EA1.2, EA2.1, HLA-6.2, MHC, QA1	-1.60712	-0.684474	0.007192	0.044256	11.7129		12.1288	11.7517	12.0743	11.8824	11.9194	11.0035	12.3437	10.9853	11.908	11.1324
HSPB1	heat shock 27kDa protein 1	3315	CMT2F, HEL-S-102, HMN2B, HS.76067, HSP27, HSP28, HSP25, SRP27	-1.75082	-0.808028	0.007424	0.04485	14.0379		14.1305	13.1803	13.805	13.2845	14.8411	13.9053	14.7453	13.9936	14.6507	13.8428
ICAM1	intercellular adhesion molecule 1	3383	BB2, CD54, P3.58	-3.13862	-1.65013	0.000544	0.009696	9.5393		10.1744	9.12433	11.0642	9.41447	10.3474	8.54989	10.0767	8.35303	10.0933	8.19528
IGFBP3	insulin-like growth factor binding protein 3	3486	BP-53, IBP3	-4.28959	-2.10084	0.002722	0.023457	8.0333		8.3482	5.86288	8.16169	6.00162	9.96902	7.37803	9.27069	7.69989	9.50573	8.13569
IL11	interleukin 11	3589	AGIF, IL-11	3.65728	1.87077	0.000205	0.006217	10.4582		8.99656	10.8471	8.96905	10.695	9.85695	11.8612	9.85879	11.775	10.0368	11.6855
IRF7	interferon regulatory factor 7	3665	IMD39, IRF-7H, IRF7A, IRF7B, IRF7C, IRF7H	-3.68055	-1.87992	0.006744	0.042495	5.6049		5.2384	4.29303	5.44858	4.52458	6.41512	5.60785	7.0133	5.60368	6.38938	5.51554
ITGA5	integrin, alpha 5 (fibronectin receptor, alpha polypeptide)	3678	CD49E, FNRA, VLA-5, VLA5A	-1.77921	-0.831239	0.000238	0.006217	10.6959		10.6612	10.0038	10.9915	10.3361	11.3257	10.3867	11.4056	10.3003	11.1062	10.4419
ITGB1	integrin, beta 1 (fibronectin receptor, beta polypeptide, antigen CD29 includes MDF2, MSK12)	3688	CD29, FNRB, GPIIA, MDF2, MSK12, VLA-BETA, VLAB	-1.54619	-0.62872	0.000774	0.012251	13.965		13.9706	13.7111	14.237	13.9344	14.5218	13.7034	14.2016	13.4528	14.459	13.4585
ITGB3	integrin, beta 3 (platelet glycoprotein IIIa, antigen CD61)	3690	BDPLT16, BDPLT2, CD61, GP3A, GPIIIA, GT	-2.03979	-1.02842	0.001818	0.01934	7.0142		7.20112	6.53143	7.4367	7.06332	7.39087	6.13227	7.79466	6.33066	7.43378	6.82674
ITGB8	integrin, beta 8	3696	-	-3.19556	-1.67607	0.002396	0.022368	8.4413		8.15117	7.02774	8.57312	7.04304	9.97855	7.91388	9.59826	7.94537	9.70679	8.4749
ITPR3	inositol 1,4,5-trisphosphate receptor, type 3	3710	IP3R, IP3R3	-2.52965	-1.33894	0.00084	0.012958	7.9358		7.7886	6.89294	8.01768	7.14801	9.01602	7.32492	9.03567	7.85422	8.73811	7.54201
LAMC1	laminin, gamma 1 (formerly LAMB2)	3915	LAMB2	-1.65539	-0.727173	0.000205	0.006217	12.4103		12.4359	11.9945	12.4834	12.1407	13.0275	12.0419	12.9481	12.0054	12.9171	12.1088
LAT	linker for activation of T cells	27040	LAT1, PP36	-2.45753	-1.29721	1.12e-05	0.000936	6.851		7.23102	6.21189	7.33162	6.48505	7.34111	6.06188	7.43956	6.38955	7.47684	6.54201
LDHA	lactate dehydrogenase A	3939	GSD11, HEL-S-133P, LDHM, PIG19	-1.85376	-0.890457	0.000341	0.00764	15.1993		15.6861	15.0288	15.7159	15.0826	15.7921	14.84	15.4273	14.2655	15.6712	14.4832
LTBR	lymphotoxin beta receptor (TNFR superfamily, member 3)	4055	CD18, D12S370, LT-BETA-R, TNF-R-III, TNFCR, TNFR-RP, TNFR2-RP, TNFR3, TNFRSF3	-1.54382	-0.626502	0.002587	0.022972	9.6904		9.65849	9.39369	9.60663	9.43536	10.0513	9.2729	10.4604	9.55305	10.119	9.35311
LY96	lymphocyte antigen 96	23643	ESOP-1, MD-2, MD2, LY-96	-1.68122	-0.749506	0.001391	0.017528	10.1365		10.3328	10.0521	10.5374	10.1962	10.4527	9.56014	10.6354	9.44267	10.6337	9.5222
MAGEC2	melanoma antigen family C2	51438	CT10, HCA587, MAGEE1	-2.43076	-1.28141	0.001496	0.017528	5.9324		5.92747	4.42231	5.83977	5.50495	6.56712	5.34877	6.89594	6.17196	6.63731	6.00858
MAP2K2	mitogen-activated protein kinase kinase 2	5605	CFC4, MAPKK2, MEK2, MKK2, PRKMK2	-1.56143	-0.642865	0.001663	0.018387	10.5705		10.5924	10.4767	10.8776	10.579	10.992	10.187	11.0231	10.1142	10.9856	9.877
MET	MET proto-oncogene, receptor tyrosine kinase	4233	AUTS9, DFNB97, HGFR, RCCP2, C-MET	-1.73268	-0.793003	0.001155	0.015743	10.9836		10.9045	10.1665	11.33	10.8229	11.6311	10.7252	11.3091	10.7513	11.6852	10.5105
MUC1	mucin 1, cell surface associated	4582	ADMCKD, ADMCKD1, CA 15-3, CD227, EMA, H23AG, KL-6, MAM6, MCD, MCKD, MCKD1, MUC-1, MUC-1/SEC, MUC-1/X, MUC1/ZD, PEM, PEMT, PUM	-4.36019	-2.12439	0.00041	0.008578	6.7957		7.75812	5.99347	8.43372	6.18549	7.00008	5.58795	7.6998	5.83316	7.08982	6.37536
MYL9	myosin, light chain 9, regulatory	10398	LC20, MLC-2C, MLC2, MRLC1, MYRL2	274.6	8.10119	2.20e-05	0.001173	5.7274		1.94562	6.02095	3.51784	6.56305	3.83015	7.97262	5.10076	8.41103	4.38938	9.5222
NBL1	neuroblastoma 1, DAN family BMP antagonist	4681	D1S1733E, DAN, DAND1, NB, NO3	-1.62705	-0.702258	0.002246	0.021933	6.3967		6.57789	5.84762	6.93569	5.97333	6.41512	5.90988	6.89594	6.44614	6.47684	6.48857
NUDT2	nudix (nucleoside diphosphate linked moiety X)-type motif 2	318	APAH1	-1.672	-0.741575	0.001048	0.014625	8.4229		8.52154	8.15101	8.42773	8.32355	8.80591	8.04739	9.10606	8.04948	8.9478	7.84812
OSMR	oncostatin M receptor	9180	OSMRB, PLCA1	-1.55767	-0.639387	0.00143	0.017528	11.9844		12.1455	11.993	12.5087	11.9702	12.334	11.4791	12.273	11.4668	12.3015	11.3717
P4HA2	prolyl 4-hydroxylase, alpha polypeptide II	8974	-	-3.09515	-1.63001	1.87e-06	0.000327	8.7488		9.3224	8.09716	9.7358	8.2924	9.5617	7.74895	9.56789	7.92561	9.42005	7.81593
PDGFRB	platelet-derived growth factor receptor, beta polypeptide	5159	CD140B, IBGC4, IMF1, JTK12, PDGFR, PDGFR-1, PDGFR1	7.07691	2.82312	0.002308	0.022173	4.8962		3.87162	5.42231	4.47203	4.92983	4.09319	4.46242	5.40562	5.83316	4.71131	5.76065
PDK1	pyruvate dehydrogenase kinase, isozyme 1	5163	-	-2.53986	-1.34475	0.004795	0.034264	10.8735		11.9258	10.723	12.1942	11.1136	11.1706	9.73883	11.3959	9.5336	11.2135	9.72644
PGK1	phosphoglycerate kinase 1	5230	HEL-S-68P, MIG10, PGKA	-2.39424	-1.25957	2.24e-06	0.000327	15.1949		15.7017	14.4069	15.6881	14.5235	15.8987	14.5421	15.9388	14.3801	15.9218	14.9477
PIK3R3	phosphoinositide-3-kinase, regulatory subunit 3 (gamma)	8503	P55, P55-GAMMA, P55PIK	1.89062	0.918863	0.005638	0.038368	6.5086		6.06663	6.65935	6.48362	6.37041	5.56712	6.54731	6.40562	7.10325	6.36666	7.51554
PKM	pyruvate kinase, muscle	5315	CTHBP, HEL-S-30, OIP3, PK3, PKM2, TCB, THBP1	-1.56152	-0.642955	0.000736	0.011974	14.893		15.345	14.8503	15.2877	14.8934	15.1804	14.4308	15.1476	14.2967	15.1636	14.3342
PLCB3	phospholipase C, beta 3 (phosphatidylinositol-specific)	5331	-	-2.04222	-1.03014	0.001641	0.018387	9.641		9.50633	8.58305	9.7893	9.03622	10.4041	9.50018	10.5486	9.28873	10.4076	9.34562
PTEN	phosphatase and tensin homolog	5728	10Q23DEL, BZS, CWS1, DEC, GLM2, MHAM, MMAC1, PTEN1, TEP1	-1.79607	-0.844847	0.003215	0.025906	8.0394		7.73743	7.65058	8.057	7.69883	8.59569	7.74446	8.88982	7.44614	8.71581	7.85868
PTGER2	prostaglandin E receptor 2 (subtype EP2), 53kDa	5732	EP2	-3.86621	-1.95092	0.002788	0.023675	6.3165		7.26755	5.68534	6.90154	6.19777	6.97854	4.62748	7.22275	5.83316	6.83233	5.61863
RAC3	ras-related C3 botulinum toxin substrate 3 (rho family, small GTP binding protein Rac3)	5881	-	-1.64687	-0.719727	0.001848	0.01934	10.5738		10.9993	10.5848	10.8737	10.5397	10.9204	10.1796	11.0371	9.99363	10.9011	9.70902
RELB	v-rel avian reticuloendotheliosis viral oncogene homolog B	5971	I-REL, IREL, REL-B	-1.71102	-0.774857	0.001331	0.017332	8.413		8.52456	8.18177	9.00969	8.2429	8.63751	8.17625	8.91416	8.02182	8.80301	7.61863
SERPINE1	serpin peptidase inhibitor, clade E (nexin, plasminogen activator inhibitor type 1), member 1	5054	PAI, PAI-1, PAI1, PLANH1, SERPINE 1 (PAI-1)	-4.99017	-2.31909	0.000654	0.011195	13.3605		13.2418	11.3752	13.5034	11.897	15.1886	12.8202	15.1732	12.5213	15.136	12.7486
SKP2	S-phase kinase-associated protein 2, E3 ubiquitin protein ligase	6502	FBL1, FBXL1, FLB1, P45	1.62382	0.699392	0.005852	0.038967	9.6266		9.14725	9.49638	9.57583	9.53792	9.35371	10.1763	8.99058	10.3823	9.44195	10.1637
SLIT2	slit guidance ligand 2	9353	SLIL3, SLIT-2	-2.12724	-1.08898	0.000227	0.006217	9.6842		9.66535	8.85145	10.1778	9.27802	10.4061	8.91388	10.4707	9.11639	10.3465	9.61552
SMS	spermine synthase	6611	MRSR, SPMSY, SRS, SPS	-1.81182	-0.857436	0.00023	0.006217	12.8604		12.9799	12.1791	12.9596	12.3199	13.5082	12.6769	13.4593	12.534	13.5026	12.4843
TAZ	tafazzin	6901	BTHS, CMD3A, EFE, EFE2, G4.5, LVNCX, TAZ1	-1.56519	-0.646335	0.000352	0.00764	8.6353		8.67626	8.32645	8.98136	8.46994	8.87746	8.28222	9.09545	8.45306	9.05472	8.13569
TNS1	tensin 1	7145	MST091, MST122, MST127, MSTP091, MSTP122, MSTP127, MXRA6, PPP1R155, TNS	25.0001	4.64386	0.000471	0.009199	4.7962		3.08312	4.50248	3.42473	4.77455	3.73062	5.56778	5.47273	5.7457	4.55931	7.1005
TOX2	TOX high mobility group box family member 2	84969	C20ORF100, GCX-1, GCX1, DJ1108D11.2, DJ495O3.1	-1.86352	-0.898028	0.001467	0.017528	9.0622		9.13742	8.8205	9.23208	8.99812	9.68481	8.66358	9.88366	8.42518	9.51609	8.2605
TPD52	tumor protein D52	7163	D52, N8L, PC-1, PRLZ, HD52	-1.6316	-0.706284	9.96e-06	0.000936	9.9386		10.3567	9.40416	10.3396	9.66053	10.2236	9.70459	10.301	9.69989	10.1967	9.49874
TPI1	triosephosphate isomerase 1	7167	HEL-S-49, TIM, TPI, TPID	-1.53894	-0.621937	5.42e-06	0.000635	14.3492		14.6364	13.8935	14.5841	13.9632	14.6804	14.1434	14.7208	14.0118	14.6774	14.1807
VCP	valosin containing protein	7415	ALS14, HEL-220, HEL-S-70, IBMPFD, IBMPFD1, TERA, P97	1.59583	0.674307	0.006177	0.04067	12.1813		12.0296	12.2965	12.2633	12.4307	11.7462	12.5379	11.5031	12.235	11.7051	13.065
VEGFA	vascular endothelial growth factor A	7422	MVCD1, VEGF, VPF	-2.50747	-1.32623	8.23e-07	0.000327	8.0222		8.45658	7.29303	8.76339	7.47499	8.4429	7.34284	8.90204	7.4322	8.55931	7.55507
VEGFB	vascular endothelial growth factor B	7423	VEGFL, VRF	-2.56493	-1.35892	1.94e-05	0.001139	10.3314		10.5537	9.69923	10.6638	9.7949	11.1192	9.7523	11.412	9.55305	11.1625	9.603
WASF2	WAS protein family, member 2	10163	IMD2, SCAR2, WASF4, WAVE2, DJ393P12.2	-1.5618	-0.643207	0.006558	0.041771	11.2166		11.6844	11.3244	11.606	11.3232	11.5181	10.6825	11.5241	10.5498	11.4595	10.4937
WWC1	WW and C2 domain containing 1	23286	HBEBP3, HBEBP36, KIBRA, MEMRYQTL, PPP1R168	1.85424	0.890831	4.89e-05	0.002203	10.2095		9.89515	10.7519	9.99964	10.8323	9.65966	10.6624	9.56789	10.6541	9.74473	10.3267
