# Supplementary material for: Implication of fibroblast growth factor 7 in ovarian cancer metastases and patient survival
Source: Front Oncol. 2025 Jan 16;14:1524606. doi: 10.3389/fonc.2024.1524606 (PMC11779605; doi:10.3389/fonc.2024.1524606)
Supplement: Supplementary file 3 [file Table3.xlsx]

## Sheet: Sheet1
Supplemental Table S3: Normalized NanoString Data for all Genes in the nCounter Tumor Signaling 360 Pathway Panel
Symbol	GeneID	Alias	Description	Mouse 7 Ascites	Mouse 7 Tumor	Mouse 8 Ascites	Mouse 8 Tumor	Mouse 15 Ascites	Mouse 15 Tumor	Mouse 16 Ascites	Mouse 16 Tumor	Mouse 17 Acites	Mouse 17 Tumor
ABCC1	4363	ABC29|ABCC|GS-X|MRP|MRP1	ATP-binding cassette, sub-family C (CFTR/MRP), member 1	10.2786	10.0699	10.3652	10.2488	10.546	10.3689	10.6204	10.5141	10.589	10.3891
ABCC4	10257	MOAT-B|MOATB|MRP4	ATP-binding cassette, sub-family C (CFTR/MRP), member 4	9.13923	9.60128	9.55227	9.67361	10.0165	10.1563	9.95122	10.372	10.0473	10.0255
ABCG2	9429	ABC15|ABCP|BCRP|BCRP1|BMDP|CD338|CDw338|EST157481|GOUT1|MRX|MXR|MXR-1|MXR1|UAQTL1	ATP-binding cassette, sub-family G (WHITE), member 2 (Junior blood group)	6.19552	5.70549	6.53827	5.71638	7.47109	6.34891	7.35537	7.28828	7.70479	6.17113
ABI1	10006	ABI-1|ABLBP4|E3B1|NAP1BP|SSH3BP|SSH3BP1	abl-interactor 1	9.70493	9.68566	9.8602	9.65838	9.83345	9.51751	9.85594	9.57779	9.81694	9.55504
ABL1	25	ABL|JTK7|bcr/abl|c-ABL|c-ABL1|p150|v-abl	ABL proto-oncogene 1, non-receptor tyrosine kinase	9.8511	10.0455	9.98649	9.97418	10.1263	10.5049	10.3635	10.5745	10.1681	10.7265
ACKR2	1238	CCBP2|CCR10|CCR9|CMKBR9|D6|hD6	atypical chemokine receptor 2	2.90274	2.43247	2.20607	2.00017	4.89343	4.18494	6.3222	6.04436	5.07597	5.81357
ACKR3	57007	CMKOR1|CXC-R7|CXCR-7|CXCR7|GPR159|RDC-1|RDC1	atypical chemokine receptor 3	1.90274	0.262544	2.39872	0.192817	3.01896	3.33694	4.59638	4.49687	4.90605	4.51401
ACOT12	134526	CACH-1|Cach|STARD15|THEAL	acyl-CoA thioesterase 12	1.90274	2.0699	2.56864	0.777779	3.434	2.75198	3.70329	4.38139	3.12844	3.81357
ACSL3	2181	ACS3|FACL3|PRO2194	acyl-CoA synthetase long-chain family member 3	8.28817	8.24839	8.11296	8.48053	7.90973	8.20813	8.21786	8.08183	8.10244	8.18861
ACTG2	72	ACT|ACTA3|ACTE|ACTL3|ACTSG|VSCM	actin, gamma 2, smooth muscle, enteric	3.58081	2.96298	2.20607	2.77778	4.60392	3.88948	5.80283	5.49687	4.78052	5.67155
ADH1A	124	ADH1	alcohol dehydrogenase 1A (class I), alpha polypeptide	2.58081	2.43247	0.398716	2.00017	4.75593	3.95361	5.70329	6.25586	5.17906	6.1355
ADM	133	AM|PAMP	adrenomedullin	6.80963	4.87725	6.7116	5.86524	5.34089	3.95361	6.10539	5.38139	5.02152	5.85797
ADORA2A	135	A2aR|ADORA2|RDC8	adenosine A2a receptor	4.79026	4.16943	4.64664	4.40227	4.75593	4.95361	6.77858	6.62932	6.10244	6.0615
ADORA2B	136	ADORA2	adenosine A2b receptor	10.3374	9.95864	10.3544	10.0066	10.5206	9.9219	10.6016	10.0108	10.6351	9.92732
AGO2	27161	EIF2C2|Q10	argonaute RISC catalytic component 2	7.86621	7.51047	7.81234	7.59796	8.12981	8.38133	8.42732	8.48293	8.17283	8.78512
AGO4	192670	EIF2C4	argonaute RISC catalytic component 4	9.00707	8.855	8.93205	8.63576	8.7974	8.11655	9.12956	8.51068	8.58787	8.27301
AIMP2	7965	JTV-1|JTV1|P38|PRO0992	aminoacyl tRNA synthetase complex-interacting multifunctional protein 2	8.33903	8.24554	8.04977	8.24267	8.45636	8.6174	8.69684	8.60379	8.47083	8.73244
AKT1	207	AKT|CWS6|PKB|PKB-ALPHA|PRKBA|RAC|RAC-ALPHA	v-akt murine thymoma viral oncogene homolog 1	11.6749	11.5349	11.7527	11.5735	11.292	11.381	11.1199	11.264	11.2347	11.3233
AKT1S1	84335	Lobe|PRAS40	AKT1 substrate 1 (proline-rich)	7.8476	7.83997	7.76504	7.84387	6.82631	6.75198	7.21786	6.8188	6.86024	6.39854
AKT2	208	HIHGHH|PKBB|PKBBETA|PRKBB|RAC-BETA	v-akt murine thymoma viral oncogene homolog 2	10.1983	10.1851	10.2379	10.2331	10.5512	10.3762	10.3958	10.2435	10.4361	10.3154
AKT3	10000	MPPH|MPPH2|PKB-GAMMA|PKBG|PRKBG|RAC-PK-gamma|RAC-gamma|STK-2	v-akt murine thymoma viral oncogene homolog 3	11.4843	10.9625	11.5043	11.0481	12.4515	11.6309	12.3384	11.4697	12.4062	11.4816
ALDH1A3	220	ALDH1A6|ALDH6|MCOP8|RALDH3	aldehyde dehydrogenase 1 family, member A3	12.0891	10.9785	12.1764	11.2899	13.1855	12.3228	12.8163	12.055	13.0082	12.2445
ALDOA	226	ALDA|GSD12|HEL-S-87p	aldolase A, fructose-bisphosphate	14.3034	13.5209	14.1232	13.499	14.6389	13.8022	14.6322	13.5207	14.6836	13.6431
ALK	238	CD246|NBLST3	anaplastic lymphoma receptor tyrosine kinase	1.58081	1.26254	-0.601284	0.777779	2.434	2.59997	4.70329	4.11836	3.64301	4.51401
AMOTL2	51421	LCCP	angiomotin like 2	7.93396	8.62668	7.92619	8.47359	6.86026	7.66367	7.4195	7.64192	6.82888	8.0034
ANGPT2	285	AGPT2|ANG2	angiopoietin 2	3.75073	4.78611	4.79103	5.71638	5.2753	5.69684	6.10539	6.70332	5.45037	6.02303
APC	324	BTPS2|DP2|DP2.5|DP3|GS|PPP1R46	adenomatous polyposis coli	9.03614	9.11429	9.15193	9.12059	9.49829	9.2818	9.61018	9.46886	9.36821	9.50007
AR	367	AIS|AR8|DHTR|HUMARA|HYSP1|KD|NR3C4|SBMA|SMAX1|TFM	androgen receptor	2.38816	2.58447	2.20607	2.51474	3.434	3.13049	4.21786	3.11836	3.32108	3.39854
ARG1	383	-	arginase 1	2.75073	0.847506	0.398716	1.77778	5.01896	3.88948	6.21786	5.25586	5.49101	6.30543
ARID1A	8289	B120|BAF250|BAF250a|BM029|C1orf4|ELD|MRD14|OSA1|P270|SMARCF1|hELD|hOSA1	AT rich interactive domain 1A (SWI-like)	9.16013	9.20799	9.28136	9.043	8.09221	7.83944	8.19056	7.89446	8.12198	8.09898
ARID1B	57492	6A3-5|BAF250B|BRIGHT|DAN15|ELD/OSA1|MRD12|OSA2|P250R	AT rich interactive domain 1B (SWI1-like)	8.63066	8.82669	8.53314	8.66449	8.77088	8.80291	8.75392	8.70332	8.86412	9.10819
ARID2	196528	BAF200|p200	AT rich interactive domain 2 (ARID, RFX-like)	8.91396	8.91539	9.34854	9.12651	9.42268	9.47444	9.49585	9.74187	9.66093	9.53467
ARID4A	5926	RBBP-1|RBBP1|RBP-1|RBP1	AT rich interactive domain 4A (RBP1-like)	8.0886	7.93497	8.10607	8.013	8.22841	7.62972	8.38779	7.88389	8.18527	7.51401
ARID4B	51742	BCAA|BRCAA1|RBBP1L1|RBP1L1|SAP180	AT rich interactive domain 4B (RBP1-like)	8.94275	8.97335	9.36882	9.07851	9.63367	9.63462	9.75392	9.62932	9.86024	9.59493
ASH1L	55870	ASH1|ASH1L1|KMT2H	ash1 (absent, small, or homeotic)-like (Drosophila)	9.69585	9.67934	10.0498	9.8167	10.2392	10.1563	10.4312	10.2185	10.1666	9.95313
ASXL2	55252	ASXH2	additional sex combs like transcriptional regulator 2	7.1277	7.05696	7.13343	6.9676	8.40362	8.09183	8.37975	7.87325	8.22797	7.89039
ATF2	1386	CRE-BP1|CREB-2|CREB2|HB16|TREB7	activating transcription factor 2	10.2524	9.93408	10.5904	10.1579	10.5072	10.1622	10.5524	10.2373	10.5366	10.4466
ATF4	468	CREB-2|CREB2|TAXREB67|TXREB	activating transcription factor 4	11.31	11.1041	11.2249	11.0485	11.3529	10.8961	11.7671	10.8326	11.2876	10.7054
ATF7IP	55729	AM|ATF-IP|MCAF|MCAF1|p621	activating transcription factor 7 interacting protein	9.92511	9.90279	10.13	9.98317	10.654	10.1774	10.6641	10.3022	10.5984	10.1219
ATG101	60673	C12orf44	autophagy related 101	8.77557	8.9699	8.70478	8.85815	9.63367	9.67322	9.48839	9.58107	9.48348	9.56846
ATG2B	55102	C14orf103	autophagy related 2B	8.86852	9.02243	8.97992	9.08308	8.92852	8.7898	9.00446	9.0491	8.94679	8.76194
ATG4B	23192	APG4B|AUTL1	autophagy related 4B, cysteine peptidase	9.4937	9.53634	9.32204	9.46077	9.46925	9.72122	9.53256	9.5613	9.47083	9.847
ATM	472	AT1|ATA|ATC|ATD|ATDC|ATE|TEL1|TELO1	ATM serine/threonine kinase	8.96451	9.10017	9.27677	9.29348	9.45451	9.26768	9.55771	9.33559	9.67643	9.41349
ATOX1	475	ATX1|HAH1	antioxidant 1 copper chaperone	10.8874	11.44	10.7274	11.2806	10.7378	11.1966	10.238	10.9115	10.7505	10.6353
ATP7A	538	DSMAX|MK|MNK|SMAX3	ATPase, Cu++ transporting, alpha polypeptide	7.2743	6.65486	8.08871	6.91392	8.58374	7.13741	8.89594	7.41114	8.52566	7.51401
ATR	545	FCTCS|FRP1|MEC1|SCKL|SCKL1	ATR serine/threonine kinase	8.46651	9.20799	9.05871	9.24538	8.9365	9.31269	8.7968	9.38889	9.06592	9.33714
ATRX	546	ATR2|JMS|MRX52|MRXHF1|RAD54|RAD54L|SFM1|SHS|XH2|XNP|ZNF-HX	alpha thalassemia/mental retardation syndrome X-linked	10.2319	10.2094	10.3339	10.412	10.2982	10.106	10.3201	10.1474	10.2709	10.1601
ATXN7	6314	ADCAII|OPCA3|SCA7	ataxin 7	7.63609	7.60239	8.04617	7.49202	8.00891	8.14086	8.15332	8.10021	8.08264	8.0615
AURKA	6790	AIK|ARK1|AURA|AURORA2|BTAK|PPP1R47|STK15|STK6|STK7	aurora kinase A	10.201	10.6283	10.551	10.4496	10.146	11.0202	9.87608	11.0632	10.237	10.9116
AURKB	9212	AIK2|AIM-1|AIM1|ARK2|AurB|IPL1|PPP1R48|STK12|STK5|aurkb-sv1|aurkb-sv2	aurora kinase B	9.11608	9.40593	9.43626	9.31952	8.51081	9.87092	8.10539	10.0372	8.75571	9.91948
AXL	558	ARK|JTK11|Tyro7|UFO	AXL receptor tyrosine kinase	12.2825	12.099	12.0944	12.1202	13.3032	12.7693	13.206	12.8561	13.2982	12.7919
B2M	567	-	beta-2-microglobulin	13.7087	13.8063	13.5997	13.5893	13.4097	13.0986	13.4865	13.083	13.427	12.9601
B4GALNT1	2583	GALGT|GALNACT|GalNAc-T|SPG26	beta-1,4-N-acetyl-galactosaminyl transferase 1	3.66827	2.43247	2.98368	2.77778	4.70702	4.01501	5.94033	5.60379	4.84465	5.67155
B4GALT1	2683	B4GAL-T1|CDG2D|GGTB2|GT1|GTB|beta4Gal-T1	UDP-Gal:betaGlcNAc beta 1,4- galactosyltransferase, polypeptide 1	10.6576	10.5606	10.5674	10.382	10.3687	9.69449	10.3777	9.78227	10.2174	9.84975
BAD	572	BBC2|BCL2L8	BCL2-associated agonist of cell death	8.31213	8.09859	8.14355	7.90018	8.05361	7.63462	8.48839	7.76222	8.33231	7.99348
BAX	581	BCL2L4	BCL2-associated X protein	10.0545	9.91718	10.1043	10.1441	8.84621	9.08289	8.74143	9.30818	8.93211	9.20159
BCAP31	10134	6C6-AG|BAP31|CDM|DDCH|DXS1357E	B-cell receptor-associated protein 31	11.0646	10.9243	10.9884	11.0206	11.4098	11.4005	11.2786	11.6301	11.4198	11.3976
BCL2	596	Bcl-2|PPP1R50	B-cell CLL/lymphoma 2	4.90274	4.58447	4.98368	5.09971	6.66921	6.79637	7.21786	6.88389	7.1155	6.9221
BCL2A1	597	ACC-1|ACC-2|ACC1|ACC2|BCL2L5|BFL1|GRS|HBPA1	BCL2-related protein A1	8.04433	8.63975	9.07291	8.97254	8.64345	10.5405	8.08576	10.6246	9.09257	10.0827
BCL2L1	598	BCL-XL/S|BCL2L|BCLX|BCLXL|BCLXS|Bcl-X|PPP1R52|bcl-xL|bcl-xS	BCL2-like 1	10.5794	10.4604	10.4762	10.5147	10.2795	10.2787	10.3243	10.424	10.2474	10.085
BHLHE40	8553	BHLHB2|DEC1|HLHB2|SHARP-2|STRA13|Stra14	basic helix-loop-helix family, member e40	10.1964	9.13137	9.97897	9.44193	9.58544	8.53857	9.74769	8.13628	9.48348	9.54828
BIRC3	330	AIP1|API2|CIAP2|HAIP1|HIAP1|MALT2|MIHC|RNF49|c-IAP2	baculoviral IAP repeat containing 3	2.58081	0.847506	2.72064	2.89326	3.30847	3.13049	5.21786	4.60379	4.49101	4.62093
BIRC5	332	API4|EPR-1	baculoviral IAP repeat containing 5	11.6442	11.8229	11.6499	11.6083	9.66921	10.4166	9.28395	10.3739	9.58553	10.5157
BLK	640	MODY11	BLK proto-oncogene, Src family tyrosine kinase	8.93836	8.93674	8.6561	9.03202	8.70702	8.34891	9.19056	8.58433	8.8049	8.85797
BLM	641	BS|RECQ2|RECQL2|RECQL3	Bloom syndrome, RecQ helicase-like	7.4263	7.8286	7.82498	7.77778	7.89888	8.39583	7.7663	8.79078	8.06255	8.60799
BMPR1A	657	10q23del|ACVRLK3|ALK3|CD292|SKR5	bone morphogenetic protein receptor, type IA	10.0856	9.92877	9.89956	9.85637	10.3013	9.832	10.3978	10.0538	10.2709	10.1601
BMPR2	659	BMPR-II|BMPR3|BMR2|BRK-3|POVD1|PPH1|T-ALK	bone morphogenetic protein receptor, type II (serine/threonine kinase)	10.3695	10.3165	10.3493	10.2005	10.1922	9.84156	10.3818	9.58107	10.1252	10.0352
BRAF	673	B-RAF1|BRAF1|NS7|RAFB1	B-Raf proto-oncogene, serine/threonine kinase	10.1373	9.89372	10.2897	9.97089	10.3115	9.85527	10.2447	10.0444	10.2459	9.84975
BRCA1	672	BRCAI|BRCC1|BROVCA1|FANCS|IRIS|PNCA4|PPP1R53|PSCP|RNF53	breast cancer 1, early onset	7.55809	7.43747	8.05693	7.91049	7.73168	7.67322	7.88462	8.05382	7.91354	8.27301
BRCA2	675	BRCC2|BROVCA2|FACD|FAD|FAD1|FANCD|FANCD1|GLM3|PNCA2|XRCC11	breast cancer 2, early onset	8.48469	8.71992	9.10607	9.0114	8.61059	8.89969	8.59638	8.94109	8.49601	8.72046
BRIP1	83990	BACH1|FANCJ|OF	BRCA1 interacting protein C-terminal helicase 1	9.05654	9.40082	9.7996	9.44193	8.46374	9.03553	8.71612	9.08183	8.69177	9.23143
BRMS1	25855	-	breast cancer metastasis suppressor 1	9.46345	9.5375	9.23634	9.55147	9.19111	9.3081	9.14386	9.29229	9.08596	9.44293
BTK	695	AGMX1|AT|ATK|BPK|IMD1|PSCTK1|XLA	Bruton agammaglobulinemia tyrosine kinase	2.75073	1.84751	1.39872	2.19282	3.30847	3.51751	5.21786	4.70332	4.56901	3.81357
BUB1	699	BUB1A|BUB1L|hBUB1	BUB1 mitotic checkpoint serine/threonine kinase	10.7146	10.905	11.0199	10.8984	9.87694	10.7788	9.52529	10.9283	9.98108	10.8877
BUB1B	701	BUB1beta|BUBR1|Bub1A|MAD3L|MVA1|SSK1|hBUBR1	BUB1 mitotic checkpoint serine/threonine kinase B	9.69325	10.1112	10.5151	10.2928	8.61391	9.26452	8.28825	9.2185	8.74315	9.3174
BYSL	705	BYSTIN	bystin-like	8.61423	8.8017	8.74301	9.03044	9.63367	10.0847	9.60674	10.1318	9.59721	10.0967
C3AR1	719	AZ3B|C3AR|HNFAG09	complement component 3a receptor 1	3.58081	4.0699	3.20607	4.36274	5.20659	4.7876	6.51065	6.41114	5.56901	6.17113
CA9	768	CAIX|MN	carbonic anhydrase IX	10.9455	7.11429	11.0047	7.41199	12.1897	8.14429	12.3823	8.6668	12.1681	9.15342
CACYBP	27101	GIG5|PNAS-107|S100A6BP|SIP	calcyclin binding protein	11.363	10.9781	11.2415	11.0535	11.4274	11.6513	11.038	11.6458	11.491	11.442
CALML3	810	CLP	calmodulin-like 3	2.38816	2.58447	3.20607	2.77778	4.9365	4.33694	5.89594	6.04436	5.17906	5.72046
CARD11	84433	BENTA|BIMP3|CARMA1|IMD11|PPBL	caspase recruitment domain family, member 11	1.58081	2.0699	1.72064	1.19282	3.01896	3.13049	5.14386	3.96636	4.02152	4.81357
CASP3	836	CPP32|CPP32B|SCA-1	caspase 3, apoptosis-related cysteine peptidase	8.83347	9.16793	9.11981	8.92414	8.97057	9.58992	8.37167	9.43306	9.0456	9.65592
CAV1	857	BSCL3|CGL3|LCCNS|MSTP085|PPH3|VIP21	caveolin 1, caveolae protein, 22kDa	14.8665	14.6428	14.9011	14.6217	14.9082	14.2251	14.9846	13.9788	14.871	14.3053
CBX2	84733	CDCA6|M33|SRXY5	chromobox homolog 2	4.75073	4.35001	4.44311	4.68467	5.46374	5.9219	5.75392	6.41114	5.7134	6.36816
CCL13	6357	CKb10|MCP-4|NCC-1|NCC1|SCYA13|SCYL1	chemokine (C-C motif) ligand 13	2.38816	1.26254	0.398716	1.77778	3.75593	3.33694	4.21786	3.96636	3.32108	4.27301
CCL19	6363	CKb11|ELC|MIP-3b|MIP3B|SCYA19	chemokine (C-C motif) ligand 19	2.16577	1.26254	1.98368	2.77778	2.65639	2.59997	4.35537	3.38139	3.12844	3.81357
CCL2	6347	GDCF-2|HC11|HSMCR30|MCAF|MCP-1|MCP1|SCYA2|SMC-CF	chemokine (C-C motif) ligand 2	2.75073	2.58447	2.98368	2.77778	4.70702	3.95361	5.89594	4.96636	4.64301	5.39854
CCL21	6366	6Ckine|CKb9|ECL|SCYA21|SLC|TCA4	chemokine (C-C motif) ligand 21	2.75073	2.96298	3.79103	2.36274	4.24135	4.07391	5.85013	5.79643	5.32108	5.20589
CCL4	6351	ACT2|AT744.1|G-26|HC21|LAG-1|LAG1|MIP-1-beta|MIP1B|MIP1B1|SCYA2|SCYA4	chemokine (C-C motif) ligand 4	2.75073	2.84751	2.72064	3.09971	4.09696	4.28803	6.10539	5.55132	5.02152	5.76777
CCL5	6352	D17S136E|RANTES|SCYA5|SIS-delta|SISd|TCP228|eoCP	chemokine (C-C motif) ligand 5	2.75073	3.26254	2.98368	2.77778	4.65639	4.7876	5.4809	5.31999	5.17906	5.1355
CCNA2	890	CCN1|CCNA	cyclin A2	10.0846	10.0496	10.3767	9.97007	9.01896	9.62727	8.3222	9.42214	9.02152	9.1799
CCNB1	891	CCNB	cyclin B1	12.1937	12.4847	12.582	12.4351	11.2558	11.9961	10.5613	11.9167	11.3246	11.7894
CCNB2	9133	HsT17299	cyclin B2	11.3432	11.2276	11.4868	11.0531	10.6098	10.8421	10.1557	10.676	10.7069	10.391
CCND1	595	BCL1|D11S287E|PRAD1|U21B31	cyclin D1	12.1768	12.0779	12.2225	12.2741	12.9546	12.4542	12.8718	12.2409	12.7387	12.4292
CCND2	894	KIAK0002|MPPH3	cyclin D2	2.75073	2.0699	3.30561	2.77778	4.49289	3.33694	5.80283	5.04436	4.96494	4.9835
CCNE1	898	CCNE|pCCNE1	cyclin E1	6.59204	6.92075	7.19962	7.38757	6.92585	7.95753	6.82667	8.29628	7.2636	8.0897
CCNE2	9134	CYCE2	cyclin E2	3.75073	3.43247	4.09916	3.51474	4.65639	4.98464	4.89594	5.25586	4.49101	4.72046
CCNF	899	FBX1|FBXO1	cyclin F	8.41686	8.61348	8.77376	8.74549	8.22841	9.2661	8.09561	9.12286	8.49601	9.23564
CCNK	8812	CPR4	cyclin K	10.892	10.9956	10.8001	10.8326	10.6106	10.6462	10.4639	10.7048	10.4985	10.6591
CCNT1	904	CCNT|CYCT1|HIVE1	cyclin T1	9.8639	9.53517	9.96191	9.56023	10.3409	10.0989	9.95122	9.96134	10.2444	9.50706
CCR1	1230	CD191|CKR-1|CKR1|CMKBR1|HM145|MIP1aR|SCYAR1	chemokine (C-C motif) receptor 1	2.58081	3.26254	3.20607	3.00017	4.9365	4.6395	5.85013	5.92571	5.17906	5.9835
CCR2	729230	CC-CKR-2|CCR-2|CCR2A|CCR2B|CD192|CKR2|CKR2A|CKR2B|CMKBR2|MCP-1-R	chemokine (C-C motif) receptor 2	1.16577	2.0699	2.20607	1.19282	4.3726	3.95361	6.35537	5.60379	5.17906	5.39854
CCR4	1233	CC-CKR-4|CD194|CKR4|CMKBR4|ChemR13|HGCN:14099|K5-5	chemokine (C-C motif) receptor 4	2.58081	2.43247	3.09916	2.19282	4.30847	4.01501	5.53979	4.88389	4.90605	5.27301
CCR5	1234	CC-CKR-5|CCCKR5|CCR-5|CD195|CKR-5|CKR5|CMKBR5|IDDM22	chemokine (C-C motif) receptor 5 (gene/pseudogene)	2.75073	2.72198	1.98368	1.51474	3.17096	2.75198	5.21786	5.11836	4.40855	4.62093
CCR7	1236	BLR2|CC-CKR-7|CCR-7|CD197|CDw197|CMKBR7|EBI1	chemokine (C-C motif) receptor 7	1.16577	2.26254	0.398716	1.77778	4.17096	3.43005	5.35537	4.49687	4.02152	4.9835
CCS	9973	-	copper chaperone for superoxide dismutase	9.36544	9.11429	9.34562	9.18292	9.79008	9.5874	9.79982	9.64818	9.79276	9.61447
CD14	929	-	CD14 molecule	2.16577	3.16943	3.09916	2.19282	4.3726	4.01501	5.85013	5.31999	4.64301	5.20589
CD163	9332	M130|MM130	CD163 molecule	1.90274	3.9064	2.20607	3.36274	4.75593	4.2374	5.14386	5.31999	4.78052	5.20589
CD19	930	B4|CVID3	CD19 molecule	3.04024	1.58447	2.72064	2.65225	3.9365	3.43005	5.06586	5.04436	4.56901	4.62093
CD209	30835	CDSIGN|CLEC4L|DC-SIGN|DC-SIGN1	CD209 molecule	2.58081	0.847506	1.39872	0.777779	2.434	2.75198	3.89594	3.38139	3.12844	3.62093
CD22	933	SIGLEC-2|SIGLEC2	CD22 molecule	2.75073	2.72198	3.39872	1.19282	3.9365	4.01501	4.59638	4.38139	3.90605	3.62093
CD244	51744	2B4|NAIL|NKR2B4|Nmrk|SLAMF4	CD244 molecule, natural killer cell receptor 2B4	2.38816	1.84751	1.39872	0.192817	1.84903	2.2374	2.89594	2.79643	2.90605	3.81357
CD247	919	CD3-ZETA|CD3H|CD3Q|CD3Z|IMD25|T3Z|TCRZ	CD247 molecule	2.75073	1.58447	2.20607	2.00017	4.75593	3.75198	5.85013	5.44029	5.53054	5.45743
CD27	939	S152|S152. LPFS2|T14|TNFRSF7|Tp55	CD27 molecule	3.16577	2.58447	2.56864	1.51474	3.01896	3.51751	5.21786	4.49687	3.90605	4.90104
CD274	29126	B7-H|B7H1|PD-L1|PDCD1L1|PDCD1LG1|PDL1	CD274 molecule	5.43879	6.53867	6.12664	6.54154	8.04379	8.54899	7.90716	8.8188	8.10899	8.73244
CD276	80381	4Ig-B7-H3|B7-H3|B7H3|B7RP-2	CD276 molecule	9.93285	9.7564	9.84683	9.77308	9.82201	9.50953	9.75392	9.55798	9.69395	9.47891
CD28	940	Tp44	CD28 molecule	3.4877	3.43247	3.64664	3.09971	5.20659	4.67798	6.10539	6.00588	6.22797	6.1355
CD300A	11314	CLM-8|CMRF-35-H9|CMRF-35H|CMRF35-H|CMRF35-H9|CMRF35H|CMRF35H9|IGSF12|IRC1|IRC1/IRC2|IRC2|IRp60	CD300a molecule	3.4877	2.43247	3.56864	3.09971	4.17096	2.88948	4.89594	4.11836	4.40855	4.27301
CD33	945	SIGLEC-3|SIGLEC3|p67	CD33 molecule	4.86621	4.35001	5.09916	4.14701	5.8714	5.01501	6.4809	6.15398	6.22797	5.94286
CD34	947	-	CD34 molecule	3.16577	2.96298	3.09916	1.77778	4.75593	4.43005	5.94033	5.31999	5.45037	5.20589
CD38	952	ADPRC 1|ADPRC1	CD38 molecule	2.75073	0.847506	1.72064	1.77778	3.434	2.43005	4.4809	3.60379	4.02152	4.51401
CD3D	915	CD3-DELTA|IMD19|T3D	CD3d molecule, delta (CD3-TCR complex)	1.16577	2.26254	0.983678	1.19282	3.9365	3.2374	4.70329	5.04436	4.7134	5.1355
CD3E	916	IMD18|T3E|TCRE	CD3e molecule, epsilon (CD3-TCR complex)	4.3357	4.12052	4.20607	3.71638	4.75593	3.88948	6.06586	5.18875	5.07597	5.72046
CD3G	917	CD3-GAMMA|IMD17|T3G	CD3g molecule, gamma (CD3-TCR complex)	1.90274	1.26254	2.56864	1.19282	5.20659	5.01501	6.4809	6.31999	6.32108	6.486
CD4	920	CD4mut	CD4 molecule	2.90274	2.43247	0.983678	1.51474	3.9365	3.2374	4.4809	4.25586	4.40855	4.72046
CD40	958	Bp50|CDW40|TNFRSF5|p50	CD40 molecule, TNF receptor superfamily member 5	2.58081	3.35001	2.39872	2.89326	4.75593	4.18494	6.10539	5.65441	5.56901	6.17113
CD40LG	959	CD154|CD40L|HIGM1|IGM|IMD3|T-BAM|TNFSF5|TRAP|gp39|hCD40L	CD40 ligand	2.75073	1.26254	3.09916	1.51474	4.434	4.13049	5.89594	5.79643	5.27528	4.62093
CD44	960	CDW44|CSPG8|ECMR-III|HCELL|HUTCH-I|IN|LHR|MC56|MDU2|MDU3|MIC4|Pgp1	CD44 molecule (Indian blood group)	13.1721	12.5894	13.1836	12.5524	13.96	12.7443	14.0364	12.6006	13.8531	12.571
CD47	961	IAP|MER6|OA3	CD47 molecule	10.809	10.7398	11.169	10.789	11.5333	11.3824	11.3085	11.4529	11.5529	11.1151
CD53	963	MOX44|TSPAN25	CD53 molecule	3.28125	2.84751	2.98368	2.36274	2.84903	3.2374	4.70329	4.79643	3.64301	3.62093
CD6	923	TP120	CD6 molecule	-0.419191	1.26254	1.98368	2.36274	3.9365	3.51751	5.35537	4.88389	4.12844	4.90104
CD68	968	GP110|LAMP4|SCARD1	CD68 molecule	10.3053	9.28768	10.1292	9.34002	10.546	9.13568	10.6153	9.28828	10.3668	9.52438
CD80	941	B7|B7-1|B7.1|BB1|CD28LG|CD28LG1|LAB7	CD80 molecule	2.38816	3.35001	2.56864	3.28028	4.30847	4.43005	5.94033	5.60379	5.22797	6.17113
CD84	8832	LY9B|SLAMF5|hCD84|mCD84	CD84 molecule	2.38816	3.0699	3.20607	3.00017	4.49289	4.43005	5.9834	6.04436	5.90605	6.09898
CD86	942	B7-2|B7.2|B70|CD28LG2|LAB72	CD86 molecule	2.38816	2.26254	2.85815	2.19282	4.89343	3.95361	6.06586	5.84083	5.7134	5.45743
CD8A	925	CD8|Leu2|MAL|p32	CD8a molecule	0.580809	2.0699	1.72064	0.777779	1.434	3.2374	4.35537	4.70332	3.32108	3.62093
CD8B	926	CD8B1|LEU2|LY3|LYT3|P37	CD8b molecule	2.75073	2.0699	2.56864	2.51474	4.54947	4.01501	6.25349	5.70332	5.67864	5.81357
CDC20	991	CDC20A|bA276H19.3|p55CDC	cell division cycle 20	10.0656	10.3493	10.0551	10.3795	10.252	11.3271	9.74456	11.1485	10.3309	11.2059
CDC25A	993	CDC25A2	cell division cycle 25A	7.98595	7.73422	8.06405	7.70457	7.99878	8.78099	7.59638	8.93086	7.92841	8.8248
CDC25C	995	CDC25|PPP1R60	cell division cycle 25C	7.21017	7.53401	7.62753	7.5937	6.52146	7.33694	6.72883	7.30423	6.69612	7.47179
CDCA5	113130	SORORIN	cell division cycle associated 5	9.59622	9.60573	9.63712	9.54154	9.07785	9.91387	9.18134	10.0818	9.08596	10.1667
CDCA8	55143	BOR|BOREALIN|DasraB|MESRGP	cell division cycle associated 8	10.1667	10.2745	10.4211	10.102	9.23058	9.71198	8.77858	9.59733	9.05579	9.69622
CDCP1	64866	CD318|SIMA135|TRASK	CUB domain containing protein 1	2.75073	2.0699	1.98368	2.19282	3.01896	3.59997	4.4809	4.38139	4.12844	5.1355
CDH1	999	Arc-1|CD324|CDHE|ECAD|LCAM|UVO	cadherin 1, type 1	2.58081	2.0699	2.85815	3.00017	2.65639	1.43005	5.06586	4.60379	3.49101	4.1355
CDH11	1009	CAD11|CDHOB|OB|OSF-4	cadherin 11, type 2, OB-cadherin (osteoblast)	2.38816	2.0699	1.72064	1.19282	4.434	3.95361	5.80283	5.11836	4.64301	5.1355
CDH5	1003	7B4|CD144	cadherin 5, type 2 (vascular endothelium)	8.78293	9.53284	8.70933	9.64403	7.47109	8.4244	7.27098	8.93086	7.57847	8.62093
CDK1	983	CDC2|CDC28A|P34CDC2	cyclin-dependent kinase 1	11.4427	11.423	11.6475	11.3789	10.6507	11.4734	9.95663	11.4977	10.8289	11.5491
CDK12	51755	CRK7|CRKR|CRKRS	cyclin-dependent kinase 12	10.1516	10.2326	10.376	10.3709	10.1833	10.3541	10.0907	10.4882	10.1945	10.3488
CDK2	1017	CDKN2|p33(CDK2)	cyclin-dependent kinase 2	9.4922	9.35133	9.78458	9.52373	9.546	9.9249	9.63065	10.1562	9.5281	9.948
CDK4	1019	CMM3|PSK-J3	cyclin-dependent kinase 4	12.3049	11.9427	12.2304	11.9163	12.1786	11.7876	12.0482	11.6943	12.1868	11.4922
CDK6	1021	MCPH12|PLSTIRE	cyclin-dependent kinase 6	10.8499	11.0907	11.2024	11.1847	11.2763	10.9038	11.1139	10.778	11.1681	10.8037
CDKN1A	1026	CAP20|CDKN1|CIP1|MDA-6|P21|SDI1|WAF1|p21CIP1	cyclin-dependent kinase inhibitor 1A (p21, Cip1)	5.30873	5.41229	5.99863	5.44074	6.94707	6.96143	7.6773	7.77371	7.36548	7.51401
CDKN2A	1029	ARF|CDK4I|CDKN2|CMM2|INK4|INK4A|MLM|MTS-1|MTS1|P14|P14ARF|P16|P16-INK4A|P16INK4|P16INK4A|P19|P19ARF|TP16	cyclin-dependent kinase inhibitor 2A	10.9356	10.7153	10.8515	10.7354	9.51969	8.95361	9.73829	8.99119	9.59255	8.99348
CEACAM1	634	BGP|BGP1|BGPI	carcinoembryonic antigen-related cell adhesion molecule 1 (biliary glycoprotein)	2.38816	2.43247	2.98368	3.00017	3.434	3.43005	4.21786	4.25586	4.96494	5.20589
CEACAM3	1084	CD66D|CEA|CGM1|W264|W282	carcinoembryonic antigen-related cell adhesion molecule 3	3.82874	3.0699	3.98368	3.9477	5.01896	4.18494	5.4809	5.04436	4.96494	5.0615
CENPA	1058	CENP-A|CenH3	centromere protein A	8.05248	8.4499	8.13003	8.19	7.07785	8.25342	6.89594	8.26404	7.44002	8.34496
CFLAR	8837	CASH|CASP8AP1|CLARP|Casper|FLAME|FLAME-1|FLAME1|FLIP|I-FLICE|MRIT|c-FLIP|c-FLIPL|c-FLIPR|c-FLIPS	CASP8 and FADD-like apoptosis regulator	9.34236	8.65701	9.71387	8.93765	8.434	7.94969	8.61018	7.94618	8.31544	7.8248
CHD8	57680	AUTS18|HELSNF1	chromodomain helicase DNA binding protein 8	8.69715	8.83808	8.95522	8.87405	9.2899	9.35338	9.31379	9.45821	9.34067	9.20589
CHEK1	1111	CHK1	checkpoint kinase 1	9.39459	9.29321	9.66433	9.48053	9.59555	9.47308	9.09561	9.35102	9.44002	9.19728
CHEK2	11200	CDS1|CHK2|HuCds1|LFS2|PP1425|RAD53|hCds1	checkpoint kinase 2	7.77063	6.9136	7.99491	7.27497	8.8797	8.06667	8.71612	8.06322	8.70046	8.05198
CHMP2A	27243	BC-2|BC2|CHMP2|VPS2|VPS2A	charged multivesicular body protein 2A	11.1267	10.7266	11.1364	10.7154	11.3988	10.5606	11.2167	10.3062	11.2796	10.1287
CHUK	1147	IKBKA|IKK-alpha|IKK1|IKKA|NFKBIKA|TCF16	conserved helix-loop-helix ubiquitous kinase	9.4907	9.74737	9.86224	9.76267	9.50009	9.81375	9.54339	9.92571	9.55231	9.69009
CLOCK	9575	KAT13D|bHLHe8	clock circadian regulator	6.90274	6.8919	7.01343	6.79273	7.12516	7.15797	7.58244	7.46886	7.50099	7.33714
CLSPN	63967	-	claspin	7.98169	7.96298	8.44856	8.30916	8.21098	9.20484	8.02522	9.43668	8.3979	9.33714
CMKLR1	1240	CHEMERINR|ChemR23|DEZ|RVER1	chemerin chemokine-like receptor 1	2.38816	2.58447	2.39872	0.777779	4.49289	4.18494	5.80283	5.38139	5.07597	5.81357
COL4A1	1282	BSVD|RATOR	collagen, type IV, alpha 1	6.1354	6.28491	6.528	6.68467	7.28366	6.38425	7.06586	6.86252	7.12844	6.90104
COL4A2	1284	ICH|POREN2	collagen, type IV, alpha 2	9.23723	9.2211	9.20929	9.22486	9.26899	8.53071	9.09069	8.81324	9.07931	9.30543
COL6A1	1291	OPLL	collagen, type VI, alpha 1	11.9471	11.3093	11.941	11.433	11.6624	10.7338	12.0316	10.7521	11.7489	10.9897
COL6A2	1292	PP3610	collagen, type VI, alpha 2	10.5983	9.87909	10.6377	10.0585	10.3238	9.46897	10.732	9.68821	10.2174	9.75902
COL6A3	1293	DYT27	collagen, type VI, alpha 3	11.0906	10.4331	11.2695	10.5349	12.0386	11.6134	11.8006	11.055	11.9079	11.8539
COX5B	1329	COXVB	cytochrome c oxidase subunit Vb	12.8834	12.9402	12.7209	12.8878	12.4462	12.353	12.2947	12.0667	12.5393	12.59
CPA3	1359	MC-CPA	carboxypeptidase A3 (mast cell)	5.53501	5.16943	4.75627	5.07546	6.35683	4.75198	6.70329	6.28828	6.5499	6.17113
CPT2	1376	CPT1|CPTASE|IIAE4	carnitine palmitoyltransferase 2	8.23545	8.26817	7.89457	8.22348	8.19776	8.33994	8.06586	8.42579	8.22797	8.4502
CREB1	1385	CREB	cAMP responsive element binding protein 1	8.15446	7.87357	8.61303	8.1087	9.32071	9.18827	9.49585	9.6198	9.37365	9.69622
CREBBP	1387	CBP|KAT3A|RSTS	CREB binding protein	8.60318	8.86802	8.96287	8.77402	8.66921	8.62972	8.50327	8.36629	8.55949	8.62735
CRK	1398	CRKII|p38	v-crk avian sarcoma virus CT10 oncogene homolog	9.36217	9.15281	9.18662	9.1368	8.45266	8.94969	8.51065	8.97136	8.56426	9.40229
CSF1R	1436	C-FMS|CD115|CSF-1R|CSFR|FIM2|FMS|HDLS|M-CSF-R	colony stimulating factor 1 receptor	2.38816	2.84751	2.98368	2.89326	4.49289	3.82237	5.14386	5.18875	5.32108	5.76777
CSF2RA	1438	CD116|CDw116|CSF2R|CSF2RAX|CSF2RAY|CSF2RX|CSF2RY|GM-CSF-R-alpha|GMCSFR|GMR|SMDP4	colony stimulating factor 2 receptor, alpha, low-affinity (granulocyte-macrophage)	2.58081	1.84751	1.98368	2.19282	3.9365	4.38425	4.35537	4.79643	4.12844	4.72046
CSF2RB	1439	CD131|CDw131|IL3RB|IL5RB|SMDP5	colony stimulating factor 2 receptor, beta, low-affinity (granulocyte-macrophage)	1.58081	1.84751	2.72064	1.51474	3.434	3.75198	5.35537	4.49687	4.32108	3.81357
CSF3R	1441	CD114|GCSFR	colony stimulating factor 3 receptor (granulocyte)	3.04024	2.43247	2.85815	-0.807183	4.434	4.43005	5.85013	5.49687	5.45037	6.02303
CTLA4	1493	ALPS5|CD|CD152|CELIAC3|CTLA-4|GRD4|GSE|IDDM12	cytotoxic T-lymphocyte-associated protein 4	2.90274	2.72198	2.20607	1.77778	3.65639	3.2374	5.9834	5.70332	4.96494	5.27301
CTNNA1	1495	CAP102	catenin (cadherin-associated protein), alpha 1, 102kDa	12.2222	11.925	12.1298	11.8231	11.9016	11.5887	11.8066	11.4951	11.8343	11.5525
CTNNB1	1499	CTNNB|MRD19|armadillo	catenin (cadherin-associated protein), beta 1, 88kDa	12.4937	12.6849	12.601	12.7128	12.7862	13.0232	12.4809	12.9547	12.6778	13.0502
CTNND1	1500	CAS|CTNND|P120CAS|P120CTN|p120|p120(CAS)|p120(CTN)	catenin (cadherin-associated protein), delta 1	9.61148	9.37498	9.676	9.54927	10.2584	9.76432	10.2088	9.67295	10.1365	9.62093
CTSW	1521	LYPN	cathepsin W	3.82874	3.35001	3.72064	3.36274	4.89343	3.75198	5.85013	5.31999	4.96494	5.33714
CXCL10	3627	C7|IFI10|INP10|IP-10|SCYB10|crg-2|gIP-10|mob-1	chemokine (C-X-C motif) ligand 10	3.16577	3.43247	3.85815	3.51474	5.34089	5.2374	6.14386	6.25586	5.7134	6.09898
CXCL11	6373	H174|I-TAC|IP-9|IP9|SCYB11|SCYB9B|b-R1	chemokine (C-X-C motif) ligand 11	2.16577	2.58447	3.30561	2.00017	1.84903	3.75198	4.70329	3.96636	3.64301	3.9835
CXCL9	4283	CMK|Humig|MIG|SCYB9|crg-10	chemokine (C-X-C motif) ligand 9	2.58081	2.84751	2.85815	2.36274	4.60392	4.33694	6.06586	6.00588	5.36548	5.81357
CXCR2	3579	CD182|CDw128b|CMKAR2|IL8R2|IL8RA|IL8RB	chemokine (C-X-C motif) receptor 2	2.90274	2.84751	2.56864	2.51474	5.24135	4.85631	6.3222	6.2227	6.07597	6.30543
CXCR4	7852	CD184|D2S201E|FB22|HM89|HSY3RR|LAP-3|LAP3|LCR1|LESTR|NPY3R|NPYR|NPYRL|NPYY3R|WHIM|WHIMS	chemokine (C-X-C motif) receptor 4	2.38816	3.0699	3.20607	2.51474	4.49289	3.67798	5.85013	6.2227	5.45037	5.90104
CXCR6	10663	BONZO|CD186|STRL33|TYMSTR	chemokine (C-X-C motif) receptor 6	1.90274	2.72198	0.398716	2.51474	4.09696	4.2374	5.9834	5.11836	4.84465	5.51401
CXXC5	51523	CF5|HSPC195|RINF|WID	CXXC finger protein 5	4.93836	4.39183	4.75627	4.61908	4.89343	4.9219	5.89594	4.96636	5.7134	6.27301
CYBB	1536	AMCBX2|CGD|GP91-1|GP91-PHOX|GP91PHOX|IMD34|NOX2|p91-PHOX	cytochrome b-245, beta polypeptide	2.75073	2.84751	2.72064	2.51474	5.3726	4.51751	6.6773	6.46886	5.74735	6.02303
CYFIP1	23191	P140SRA-1|SHYC|SRA-1|SRA1	cytoplasmic FMR1 interacting protein 1	9.96667	9.83808	10.0226	9.86082	10.9057	10.6438	10.8073	10.7521	10.9256	10.7084
DCN	1634	CSCD|DSPG2|PG40|PGII|PGS2|SLRR1B	decorin	1.90274	1.58447	2.72064	1.19282	3.17096	3.2374	4.9834	5.11836	4.84465	4.39854
DICER1	23405	DCR1|Dicer|Dicer1e|HERNA|K12H4.8-LIKE|MNG1|RMSE2	dicer 1, ribonuclease type III	9.69975	9.45607	10.0974	9.65736	10.2669	9.86676	10.4828	10.0396	10.1429	10.0157
DKC1	1736	CBF5|DKC|DKCX|NAP57|NOLA4|XAP101	dyskeratosis congenita 1, dyskerin	10.0331	10.1784	10.0596	10.1794	9.36079	9.64922	8.9183	9.52775	9.26653	9.55167
DLL3	10683	SCDO1	delta-like 3 (Drosophila)	8.45117	8.33401	8.42938	8.34763	9.1017	8.45519	8.86172	8.15398	9.09257	8.12646
DNA2	1763	DNA2L|hDNA2	DNA replication helicase/nuclease 2	7.88002	7.6804	8.34123	8.12945	7.82631	8.30349	8.05581	8.55798	8.03533	8.21445
DNMT1	1786	ADCADN|AIM|CXXC9|DNMT|HSN1E|MCMT	DNA (cytosine-5-)-methyltransferase 1	10.1611	9.98193	10.4349	10.2501	10.1517	10.6137	10.0201	10.8892	10.2144	10.8797
DOCK1	1793	DOCK180|ced5	dedicator of cytokinesis 1	9.8476	9.97507	10.0534	9.975	10.4434	10.0355	10.2224	10.0933	10.3939	9.93511
DOCK2	1794	IMD40	dedicator of cytokinesis 2	8.92732	8.81905	9.00234	8.9676	8.35286	8.50419	8.52529	8.39634	8.51584	8.77936
DTL	51514	CDT2|DCAF2|L2DTL|RAMP	denticleless E3 ubiquitin protein ligase homolog (Drosophila)	9.38655	9.05696	9.49411	9.34637	9.26055	9.60248	9.10539	9.57779	9.14763	9.46821
DUSP6	1848	HH19|MKP3|PYST1	dual specificity phosphatase 6	10.1507	9.51403	10.4601	10.0375	11.4587	11.0649	11.0071	10.5038	11.377	11.1253
E2F1	1869	E2F-1|RBAP1|RBBP3|RBP3	E2F transcription factor 1	9.04841	8.78021	9.41134	8.8863	8.5905	8.6174	8.52529	8.76222	8.58318	8.59493
E2F2	1870	E2F-2	E2F transcription factor 2	3.16577	3.0699	3.30561	2.36274	4.434	3.82237	5.65082	5.25586	5.07597	5.81357
EDN1	1906	ARCND3|ET1|HDLCQ7|PPET1|QME	endothelin 1	8.58924	9.55141	8.69563	9.92668	10.2722	11.8526	8.91274	11.4742	10.3979	11.3901
EGF	1950	HOMG4|URG	epidermal growth factor	3.58081	2.84751	3.64664	3.83667	4.17096	4.01501	5.28825	4.49687	4.12844	5.1355
EGFR	1956	ERBB|ERBB1|HER1|NISBD2|PIG61|mENA	epidermal growth factor receptor	10.2083	10.1762	10.2379	10.3758	10.6131	10.4343	10.7816	10.3795	10.6863	10.6322
EGLN3	112399	HIFP4H3|HIFPH3|PHD3	egl-9 family hypoxia-inducible factor 3	2.38816	0.847506	0.398716	2.77778	1.84903	3.01501	3.4809	4.25586	2.90605	4.72046
EHHADH	1962	ECHD|FRTS3|L-PBE|LBFP|LBP|PBFE	enoyl-CoA, hydratase/3-hydroxyacyl CoA dehydrogenase	4.10437	4.39183	5.04257	4.83667	5.63039	5.38425	6.02522	5.49687	5.96494	5.81357
EIF2AK3	9451	PEK|PERK|WRS	eukaryotic translation initiation factor 2-alpha kinase 3	6.94713	6.80944	7.19313	7.03831	6.70702	6.49614	7.12475	6.57779	6.53054	6.27301
EIF4EBP1	1978	4E-BP1|4EBP1|BP-1|PHAS-I	eukaryotic translation initiation factor 4E binding protein 1	12.388	12.1223	12.3352	12.2341	11.9087	11.6868	11.7694	11.5158	11.9145	11.244
EIF4G1	1981	EIF-4G1|EIF4F|EIF4G|EIF4GI|P220|PARK18	eukaryotic translation initiation factor 4 gamma, 1	9.59622	9.63105	9.73745	9.77308	10.0934	10.3444	10.0833	10.3908	10.0507	10.4466
ELOVL5	60481	HELO1|SCA38|dJ483K16.1	ELOVL fatty acid elongase 5	11.9659	11.8179	12.105	11.7848	12.6869	12.1516	12.3958	12.1994	12.7813	11.9422
EME1	146956	MMS4L|SLX2A	essential meiotic structure-specific endonuclease 1	8.19183	8.34469	8.67717	8.55257	8.21972	8.70384	8.38779	8.76222	8.37093	8.55504
ENTPD1	953	ATPDase|CD39|NTPDase-1|SPG64	ectonucleoside triphosphate diphosphohydrolase 1	2.38816	1.58447	2.72064	2.19282	4.89343	4.67798	6.06586	5.75063	5.78052	6.36816
ENTPD2	954	CD39L1|NTPDase-2	ectonucleoside triphosphate diphosphohydrolase 2	0.580809	2.0699	0.983678	1.51474	2.434	3.2374	4.9834	3.79643	3.32108	3.39854
EOMES	8320	TBR2	eomesodermin	2.75073	1.26254	2.20607	2.51474	3.84903	4.18494	5.75392	5.70332	4.64301	5.72046
EP300	2033	KAT3B|RSTS2|p300	E1A binding protein p300	8.88002	8.98193	9.30711	9.02571	9.04133	8.80943	9.33473	8.50379	8.95408	8.49305
EPAS1	2034	ECYT4|HIF2A|HLF|MOP2|PASD2|bHLHe73	endothelial PAS domain protein 1	7.34236	7.65915	7.85815	8.20684	7.55639	8.54379	7.7663	8.47591	7.49101	9.67776
EPC1	80314	Epl1	enhancer of polycomb homolog 1 (Drosophila)	9.01752	9.23696	9.41413	9.07546	8.9205	8.50686	8.82075	8.58433	8.9098	8.67776
EPCAM	4072	DIAR5|EGP-2|EGP314|EGP40|ESA|HNPCC8|KS1/4|KSA|M4S1|MIC18|MK-1|TACSTD1|TROP1	epithelial cell adhesion molecule	2.16577	0.262544	1.98368	3.09971	3.9365	4.01501	4.70329	5.25586	4.7134	5.67155
ERBB2	2064	CD340|HER-2|HER-2/neu|HER2|MLN 19|NEU|NGL|TKR1	erb-b2 receptor tyrosine kinase 2	3.28125	2.26254	2.20607	2.65225	3.9365	4.85631	4.70329	4.49687	3.90605	8.89572
ERBB3	2065	ErbB-3|HER3|LCCS2|MDA-BF-1|c-erbB-3|c-erbB3|erbB3-S|p180-ErbB3|p45-sErbB3|p85-sErbB3	erb-b2 receptor tyrosine kinase 3	2.75073	3.0699	3.30561	2.51474	4.80323	4.67798	6.28825	5.96636	5.32108	5.81357
ERN1	2081	IRE1|IRE1P|IRE1a|hIRE1p	endoplasmic reticulum to nucleus signaling 1	7.51745	7.44742	7.47018	7.45491	8.00891	8.09539	8.23579	8.23106	8.04218	8.46463
ERO1A	30001	ERO1-L|ERO1-L-alpha|ERO1-alpha|ERO1L|ERO1LA|Ero1alpha	endoplasmic reticulum oxidoreductase alpha	13.1228	12.0133	13.2023	11.9791	12.4743	11.366	12.551	11.2518	12.4863	11.099
ESR1	2099	ER|ESR|ESRA|ESTRR|Era|NR3A1	estrogen receptor 1	2.75073	3.35001	2.98368	4.0508	4.17096	4.67798	5.14386	4.96636	4.96494	7.11735
ESR2	2100	ER-BETA|ESR-BETA|ESRB|ESTRB|Erb|NR3A2	estrogen receptor 2 (ER beta)	3.16577	2.58447	3.48618	2.19282	4.01896	3.88948	5.14386	4.96636	4.56901	4.51401
ESRP1	54845	RBM35A|RMB35A	epithelial splicing regulatory protein 1	1.90274	2.72198	2.56864	2.19282	4.9365	3.82237	5.75392	4.60379	4.90605	5.94286
ESRP2	80004	RBM35B	epithelial splicing regulatory protein 2	2.16577	2.0699	2.85815	1.77778	3.65639	3.59997	3.70329	4.49687	3.90605	4.72046
EXO1	9156	HEX1|hExoI	exonuclease 1	8.20652	8.14824	8.63473	8.48284	7.60392	8.36079	7.56836	8.47591	7.83678	8.44293
EZH2	2146	ENX-1|ENX1|EZH1|EZH2b|KMT6|KMT6A|WVS|WVS2	enhancer of zeste 2 polycomb repressive complex 2 subunit	8.87313	9.00906	9.31907	9.21796	7.90973	8.85631	8.00446	9.02525	8.049	8.9221
FAM83A	84985	BJ-TSA-9	family with sequence similarity 83, member A	2.38816	3.0699	2.56864	2.36274	3.65639	4.18494	5.94033	5.55132	5.02152	5.33714
FANCA	2175	FA|FA-H|FA1|FAA|FACA|FAH|FANCH	Fanconi anemia, complementation group A	7.86621	7.27935	8.19313	7.46428	8.32881	8.56191	8.17206	9.0156	8.37637	8.96332
FANCD2	2177	FA-D2|FA4|FACD|FAD|FAD2|FANCD	Fanconi anemia, complementation group D2	7.55235	7.53867	8.14355	8.08156	8.38431	9.0281	8.56127	9.14073	8.46574	8.948
FANCI	55215	KIAA1794	Fanconi anemia, complementation group I	9.30873	9.41989	9.9154	9.51474	8.80323	9.24543	8.33888	9.36629	8.82888	9.21445
FAS	355	ALPS1A|APO-1|APT1|CD95|FAS1|FASTM|TNFRSF6	Fas cell surface death receptor	3.66827	3.96298	4.35291	3.65225	4.65639	4.18494	4.80283	5.25586	4.64301	5.20589
FASLG	356	ALPS1B|APT1LG1|APTL|CD178|CD95-L|CD95L|FASL|TNFSF6	Fas ligand (TNF superfamily, member 6)	3.16577	3.72198	4.20607	4.0508	5.2753	6.47444	5.4195	6.98626	5.67864	6.1355
FBLIM1	54751	CAL|FBLP-1|FBLP1	filamin binding LIM protein 1	7.21017	7.14519	6.99863	7.41199	6.96798	6.81375	7.27098	7.46886	7.36548	7.63375
FBLN2	2199	-	fibulin 2	0.580809	2.72198	1.72064	2.65225	4.54947	3.43005	5.53979	4.79643	5.27528	5.45743
FBN1	2200	ACMICD|ECTOL1|FBN|GPHYSD2|MASS|MFS1|OCTD|SGS|SSKS|WMS|WMS2	fibrillin 1	9.86621	10.2491	9.92326	9.81578	9.58374	8.23095	9.70651	7.90496	9.24292	8.85249
FCAR	2204	CD89|CTB-61M7.2|FcalphaRI	Fc fragment of IgA receptor	2.58081	2.58447	1.39872	2.19282	3.30847	3.82237	4.70329	4.70332	4.49101	3.81357
FCRL2	79368	CD307b|FCRH2|IFGP4|IRTA4|SPAP1|SPAP1A|SPAP1B|SPAP1C	Fc receptor-like 2	3.90274	3.58447	2.98368	2.19282	4.54947	4.38425	6.25349	5.70332	5.74735	5.9835
FEN1	2237	FEN-1|MF1|RAD2	flap structure-specific endonuclease 1	9.58362	9.74333	9.84062	9.72615	8.69139	9.82129	8.29682	9.78227	8.8795	9.79085
FGF7	2252	HBGF-7|KGF	fibroblast growth factor 7	1.90274	5.26254	3.30561	4.68467	3.75593	6.33694	4.70329	5.70332	3.90605	7.64646
FGFBP1	9982	FGF-BP|FGF-BP1|FGFBP|FGFBP-1|HBP17	fibroblast growth factor binding protein 1	3.38816	1.84751	2.56864	2.00017	4.70702	3.59997	5.80283	5.49687	5.64301	5.94286
FGFR1	2260	BFGFR|CD331|CEK|FGFBR|FGFR-1|FLG|FLT-2|FLT2|HBGFR|HH2|HRTFDS|KAL2|N-SAM|OGD|bFGF-R-1	fibroblast growth factor receptor 1	9.02789	8.54795	9.08346	8.70457	8.72555	7.9999	8.92384	8.18875	8.86024	7.80226
FGFR2	2263	BBDS|BEK|BFR-1|CD332|CEK3|CFD1|ECT1|JWS|K-SAM|KGFR|TK14|TK25	fibroblast growth factor receptor 2	3.04024	2.0699	3.48618	5.44074	4.89343	6.76097	6.25349	6.15398	5.49101	6.54149
FGFR3	2261	ACH|CD333|CEK2|HSFGFR3EX|JTK4	fibroblast growth factor receptor 3	2.38816	2.58447	2.39872	2.65225	3.84903	2.88948	5.35537	5.04436	4.02152	4.81357
FLT1	2321	FLT|FLT-1|VEGFR-1|VEGFR1	fms-related tyrosine kinase 1	2.75073	2.26254	2.39872	2.51474	4.30847	4.01501	5.59638	5.11836	4.90605	5.0615
FLT3	2322	CD135|FLK-2|FLK2|STK1	fms-related tyrosine kinase 3	3.58081	2.26254	2.98368	2.36274	4.01896	3.13049	5.4195	4.60379	4.56901	4.27301
FLT4	2324	FLT41|LMPH1A|PCL|VEGFR3	fms-related tyrosine kinase 4	1.90274	2.26254	1.72064	1.51474	2.84903	3.43005	4.9834	3.96636	4.02152	4.27301
FMOD	2331	FM|SLRR2E	fibromodulin	2.75073	2.58447	2.20607	2.00017	4.60392	4.2374	6.14386	6.28828	5.17906	6.02303
FOLH1	2346	FGCP|FOLH|GCP2|GCPII|NAALAD1|NAALAdase|PSM|PSMA|mGCP	folate hydrolase (prostate-specific membrane antigen) 1	1.90274	2.0699	2.98368	2.51474	4.49289	2.75198	5.89594	4.49687	4.56901	4.39854
FOS	2353	AP-1|C-FOS|p55	FBJ murine osteosarcoma viral oncogene homolog	6.66827	5.01743	6.42108	5.90706	4.80323	5.36079	6.10539	6.25586	5.67864	6.36816
FOXA1	3169	HNF3A|TCF3A	forkhead box A1	2.90274	3.35001	2.72064	2.51474	5.09696	4.18494	6.25349	6.08183	5.64301	5.9835
FOXM1	2305	FKHL16|FOXM1B|HFH-11|HFH11|HNF-3|INS-1|MPHOSPH2|MPP-2|MPP2|PIG29|TGT3|TRIDENT	forkhead box M1	11.0666	11.1429	10.9785	11.0732	9.94575	11.0244	9.75702	11.1036	10.1634	11.1389
FOXP1	27086	12CC4|HSPC215|MFH|QRF1|hFKH1B	forkhead box P1	10.0433	9.65593	10.2798	9.63783	11.2327	10.3973	10.834	10.2476	11.1016	10.1864
FOXP3	50943	AIID|DIETER|IPEX|JM2|PIDX|XPID	forkhead box P3	2.38816	2.96298	3.30561	1.77778	4.54947	3.88948	6.18134	5.38139	5.17906	5.85797
FPR1	2357	FMLP|FPR	formyl peptide receptor 1	2.75073	2.0699	2.98368	2.19282	3.30847	3.95361	5.59638	5.38139	4.7134	5.33714
FRMD6	122786	C14orf31|EX1|Willin|c14_5320	FERM domain containing 6	10.4566	10.9336	10.6299	10.9058	10.7529	10.5503	10.6591	10.4294	10.7536	10.3985
FSTL1	11167	FRP|FSL1|MIR198	follistatin-like 1	11.9165	12.3256	12.05	12.1993	11.9372	12.0049	11.5772	11.8585	11.7677	12.0261
FZD1	8321	-	frizzled class receptor 1	7.1354	6.89917	7.40994	6.77025	7.7679	7.02251	7.33888	7.71529	7.82888	7.63375
FZD4	8322	CD344|EVR1|FEVR|FZD4S|Fz-4|Fz4|FzE4|GPCR|hFz4	frizzled class receptor 4	5.25323	5.99046	5.39872	6.07546	5.01896	6.73383	5.53979	6.41114	5.32108	8.77936
FZD7	8324	FzE3	frizzled class receptor 7	8.54659	8.02409	8.52025	7.84027	7.7679	6.41873	7.75392	6.25586	7.62486	6.56846
FZD8	8325	FZ-8|hFZ8	frizzled class receptor 8	4.86621	4.87725	5.4648	5.02571	7.57013	7.55933	7.35537	7.48293	7.68741	7.91161
GABARAP	11337	ATG8A|GABARAP-a|MM46	GABA(A) receptor-associated protein	13.2959	12.9116	13.1532	12.8452	13.1038	12.4879	13.1133	12.0893	13.0447	12.8125
GABPA	2551	E4TF1-60|E4TF1A|NFT2|NRF2|NRF2A|RCH04A07	GA binding protein transcription factor, alpha subunit 60kDa	8.95802	9.21528	9.16855	9.06318	9.26266	9.12528	8.85013	9.03005	9.31826	8.85249
GALNT3	2591	GalNAc-T3|HFTC|HHS	polypeptide N-acetylgalactosaminyltransferase 3	3.97313	3.0699	4.2567	4.0508	4.9365	4.7876	6.28825	5.70332	5.36548	5.62093
GLUD1	2746	GDH|GDH1|GLUD	glutamate dehydrogenase 1	11.6519	11.2583	11.5154	11.0747	12.4596	11.458	12.6011	11.5072	12.4056	11.4851
GLUD2	2747	GDH2|GLUDP1	glutamate dehydrogenase 2	11.8367	11.4814	11.6775	11.3215	12.2194	11.2904	12.1686	11.2026	12.0901	11.1897
GLUL	2752	GLNS|GS|PIG43|PIG59	glutamate-ammonia ligase	12.094	11.7459	12.196	11.5727	11.9835	11.4293	12.1668	11.3298	11.982	11.3498
GMPS	8833	-	guanine monophosphate synthase	9.98382	9.87172	9.99397	9.81944	10.0898	10.0856	10.1974	10.0585	10.2474	10.1512
GNAI3	2773	87U6|ARCND1	guanine nucleotide binding protein (G protein), alpha inhibiting activity polypeptide 3	11.9715	11.7013	11.9367	11.6794	10.8934	10.727	10.692	10.4847	10.7692	10.8401
GNLY	10578	D2S69E|LAG-2|LAG2|NKG5|TLA519	granulysin	3.82874	3.58447	2.39872	2.51474	2.84903	3.33694	4.70329	4.38139	4.12844	4.27301
GPNMB	10457	HGFIN|NMB	glycoprotein (transmembrane) nmb	10.1928	8.84186	9.9075	8.8723	10.3002	8.01501	10.6085	8.38139	10.2724	8.21445
GPT	2875	AAT1|ALT1|GPT1	glutamic-pyruvate transaminase (alanine aminotransferase)	-0.419191	1.84751	1.98368	1.19282	2.84903	3.51751	4.21786	3.96636	3.64301	4.62093
GPX1	2876	GPXD|GSHPX1	glutathione peroxidase 1	12.7971	12.7794	12.6114	12.7088	13.1827	12.8418	13.0681	12.8278	13.2827	12.8803
GRAP2	9402	GADS|GRAP-2|GRB2L|GRBLG|GRID|GRPL|GrbX|Grf40|Mona|P38	GRB2-related adaptor protein 2	2.58081	3.0699	2.98368	3.65225	4.70702	4.28803	5.89594	5.84083	5.64301	5.51401
GRB7	2886	-	growth factor receptor-bound protein 7	2.16577	2.26254	1.72064	1.77778	2.84903	3.43005	4.89594	4.25586	4.22797	5.62093
GREM1	26585	C15DUPq|CKTSF1B1|CRAC1|CRCS4|DAND2|DRM|DUP15q|GREMLIN|HMPS|HMPS1|IHG-2|MPSH|PIG2	gremlin 1, DAN family BMP antagonist	3.75073	3.0699	3.64664	2.51474	5.8714	4.47444	6.38779	6.60379	6.25182	6.486
GRHL2	79977	BOM|DFNA28|ECTDS|TFCP2L3	grainyhead-like transcription factor 2	2.90274	2.58447	1.72064	1.77778	4.65639	4.13049	5.53979	5.84083	5.07597	6.30543
GSK3B	2932	-	glycogen synthase kinase 3 beta	10.5983	10.5901	10.6478	10.5808	10.6081	10.451	10.6391	10.3757	10.7048	10.7473
GSR	2936	HEL-75	glutathione reductase	9.23545	8.77232	9.15694	8.89326	9.22407	9.10247	9.17206	9.2227	9.28687	9.13099
GSTM4	2948	GSTM4-4|GTM4	glutathione S-transferase mu 4	7.90274	7.44245	7.59347	7.44548	6.94707	6.27554	6.87322	6.49687	6.74735	6.42828
GTSE1	51512	B99	G-2 and S-phase expressed 1	9.67752	9.9073	10.08	10.0344	9.55121	10.3813	8.89029	10.3042	9.46829	10.5157
GZMA	3001	CTLA3|HFSP	granzyme A (granzyme 1, cytotoxic T-lymphocyte-associated serine esterase 3)	2.75073	3.16943	2.85815	3.28028	4.49289	3.88948	5.94033	4.96636	5.22797	5.67155
GZMB	3002	CCPI|CGL-1|CGL1|CSP-B|CSPB|CTLA1|CTSGL1|HLP|SECT	granzyme B (granzyme 2, cytotoxic T-lymphocyte-associated serine esterase 1)	2.58081	3.0699	2.72064	1.51474	5.34089	4.6395	5.9834	5.96636	5.78052	6.1355
GZMH	2999	CCP-X|CGL-2|CSP-C|CTLA1|CTSGL2	granzyme H (cathepsin G-like 2, protein h-CCPX)	1.90274	2.26254	1.98368	1.51474	4.434	4.43005	5.75392	5.79643	4.96494	5.1355
GZMK	3003	TRYP2	granzyme K (granzyme 3; tryptase II)	1.90274	1.84751	2.56864	2.51474	4.01896	3.51751	4.70329	5.18875	3.90605	4.72046
HAVCR2	84868	CD366|HAVcr-2|KIM-3|TIM3|TIMD-3|TIMD3|Tim-3	hepatitis A virus cellular receptor 2	3.04024	3.26254	3.48618	3.44074	4.80323	5.07391	6.21786	6.11836	5.53054	5.72046
HCK	3055	JTK9|p59Hck|p61Hck	HCK proto-oncogene, Src family tyrosine kinase	2.38816	2.26254	1.39872	1.77778	4.49289	3.51751	5.14386	4.38139	4.32108	4.39854
HDAC1	3065	GON-10|HD1|RPD3|RPD3L1	histone deacetylase 1	9.4419	9.45113	9.46211	9.46194	9.74082	9.91688	9.61361	9.92571	9.87567	9.88504
HDC	3067	-	histidine decarboxylase	3.04024	2.26254	2.85815	0.192817	3.75593	3.2374	5.14386	4.96636	4.40855	4.81357
HGF	3082	DFNB39|F-TCF|HGFB|HPTA|SF	hepatocyte growth factor (hepapoietin A; scatter factor)	1.90274	2.26254	3.20607	2.00017	1.434	2.88948	4.35537	3.60379	4.12844	3.62093
HIF1A	3091	HIF-1-alpha|HIF-1A|HIF-1alpha|HIF1|HIF1-ALPHA|MOP1|PASD8|bHLHe78	hypoxia inducible factor 1, alpha subunit (basic helix-loop-helix transcription factor)	12.9753	12.8725	13.143	13.0082	12.9014	12.2552	12.7508	12.2661	12.8585	11.926
HJURP	55355	FAKTS|URLC9|hFLEG1	Holliday junction recognition protein	9.67752	9.86524	10.2419	9.71834	9.58035	10.363	9.08576	10.1184	9.78256	10.3154
HK2	3099	HKII|HXK2	hexokinase 2	9.18444	8.52464	9.26445	8.84924	8.86026	8.4799	8.85013	8.48992	9.04218	8.63375
HLA-A	3105	HLAA	major histocompatibility complex, class I, A	12.3189	11.7961	12.2165	11.5435	10.5408	9.78099	10.8632	10.0059	10.5022	9.77358
HLA-B	3106	AS|HLAB|SPDA1	major histocompatibility complex, class I, B	11.665	11.1139	11.6466	10.8954	10.817	10.2081	10.8959	10.2185	10.7305	10.0181
HLA-C	3107	D6S204|HLA-JY3|HLC-C|PSORS1	major histocompatibility complex, class I, C	10.1171	9.71478	9.84683	9.59689	8.73778	8.61492	9.55415	8.77371	8.8049	9.05198
HLA-DQA1	3117	CD|CELIAC1|DQ-A1|GSE|HLA-DQA	major histocompatibility complex, class II, DQ alpha 1	2.90274	2.0699	2.56864	1.19282	3.30847	3.01501	4.70329	3.96636	3.32108	3.39854
HLA-DRB1	3123	DRB1|DRw10|HLA-DR1B|HLA-DRB|SS1	major histocompatibility complex, class II, DR beta 1	4.38816	4.43247	4.60817	4.14701	4.54947	5.01501	5.75392	5.65441	5.27528	5.94286
HLA-E	3133	EA1.2|EA2.1|HLA-6.2|MHC|QA1	major histocompatibility complex, class I, E	12.0859	11.7212	11.9552	11.7601	11.8452	11.0155	12.2263	11.036	11.8397	11.1854
HMGA1	3159	HMG-R|HMGA1A|HMGIY	high mobility group AT-hook 1	14.1172	13.692	13.9154	13.7815	13.9164	13.4833	14.439	13.7159	14.1112	13.8088
HMOX1	3162	HMOX1D|HO-1|HSP32|bK286B10	heme oxygenase 1	6.37523	6.43247	6.4648	6.55037	5.63039	6.32487	6.06586	6.41114	5.81294	6.36816
HRAS	3265	C-BAS/HAS|C-H-RAS|C-HA-RAS1|CTLO|H-RASIDX|HAMSV|HRAS1|RASH1|p21ras	Harvey rat sarcoma viral oncogene homolog	9.74446	9.50453	9.50724	9.46661	9.42079	9.65043	9.65082	9.88389	9.51584	10.0181
HSD11B1	3290	11-DH|11-beta-HSD1|CORTRD2|HDL|HSD11|HSD11B|HSD11L|SDR26C1	hydroxysteroid (11-beta) dehydrogenase 1	2.75073	2.84751	3.20607	2.51474	2.65639	3.2374	4.21786	4.49687	3.12844	4.51401
HSPB1	3315	CMT2F|HEL-S-102|HMN2B|HS.76067|HSP27|HSP28|Hsp25|SRP27	heat shock 27kDa protein 1	14.0876	13.1499	13.6859	13.1622	14.7668	13.9173	14.6279	14.0444	14.5824	13.8957
HUWE1	10075	ARF-BP1|HECTH9|HSPC272|Ib772|LASU1|MULE|URE-B1|UREB1	HECT, UBA and WWE domain containing 1, E3 ubiquitin protein ligase	9.74697	9.71992	10.0079	9.88194	9.97703	9.8864	9.86748	9.88389	10.0111	9.86886
ICAM1	3383	BB2|CD54|P3.58	intercellular adhesion molecule 1	10.1316	9.09385	10.9451	9.29216	10.2732	8.56191	9.95933	8.40376	10.025	8.2482
ICOS	29851	AILIM|CD278|CVID1	inducible T-cell co-stimulator	1.90274	1.84751	2.20607	2.00017	3.30847	3.13049	5.35537	5.18875	4.64301	4.81357
IDH1	3417	HEL-216|HEL-S-26|IDCD|IDH|IDP|IDPC|PICD	isocitrate dehydrogenase 1 (NADP+), soluble	10.2111	10.4769	10.4742	10.5006	10.4729	10.3188	10.5162	10.1758	10.6283	10.4825
IDH2	3418	D2HGA2|ICD-M|IDH|IDHM|IDP|IDPM|mNADP-IDH	isocitrate dehydrogenase 2 (NADP+), mitochondrial	9.41053	9.10646	9.4197	9.19282	8.67876	9.02624	8.85594	9.00588	8.50596	9.05675
IDO1	3620	IDO|IDO-1|INDO	indoleamine 2,3-dioxygenase 1	2.75073	2.72198	1.72064	2.00017	4.30847	4.38425	5.75392	5.70332	5.12844	5.81357
IDO2	169355	INDOL1	indoleamine 2,3-dioxygenase 2	1.90274	1.58447	1.39872	2.36274	2.434	3.2374	3.89594	3.11836	2.90605	3.81357
IFNA1	3439	IFL|IFN|IFN-ALPHA|IFN-alphaD|IFNA13|IFNA@	interferon, alpha 1	0.580809	2.0699	1.72064	1.51474	3.65639	1.75198	4.89594	4.25586	4.12844	4.39854
IFNAR1	3454	AVP|IFN-alpha-REC|IFNAR|IFNBR|IFRC	interferon (alpha, beta and omega) receptor 1	9.68541	9.56061	9.78781	9.53044	9.58713	9.28492	9.59638	9.31607	9.65647	9.29335
IFNAR2	3455	IFN-R|IFN-alpha-REC|IFNABR|IFNARB	interferon (alpha, beta and omega) receptor 2	8.9515	8.77034	9.03896	8.82399	8.77385	8.61987	8.7968	8.70332	8.64751	8.97345
IFNG	3458	IFG|IFI	interferon, gamma	2.90274	2.43247	3.48618	2.36274	3.30847	3.75198	4.70329	4.88389	5.07597	5.20589
IFNGR2	3460	AF-1|IFGR2|IFNGT1|IMD28	interferon gamma receptor 2 (interferon gamma transducer 1)	10.2603	10.4161	10.5655	10.4402	10.1367	9.99705	10.0634	9.90496	10.2037	10.1843
IGF1R	3480	CD221|IGFIR|IGFR|JTK13	insulin-like growth factor 1 receptor	9.61148	9.58672	9.6818	9.55037	9.77829	9.33393	9.99133	9.62932	9.72623	9.59493
IGFBP3	3486	BP-53|IBP3	insulin-like growth factor binding protein 3	8.30532	5.8324	8.04257	5.87932	9.89479	7.39005	9.15332	7.75063	9.43743	8.18861
IKBKG	8517	AMCBX1|FIP-3|FIP3|Fip3p|IKK-gamma|IMD33|IP|IP1|IP2|IPD2|NEMO|ZC2HC9	inhibitor of kappa light polypeptide gene enhancer in B-cells, kinase gamma	6.88459	6.73828	7.07114	6.961	7.48566	8.02996	7.72883	8.27216	7.59721	8.391
IL10	3586	CSIF|GVHDS|IL-10|IL10A|TGIF	interleukin 10	3.04024	3.26254	2.20607	2.77778	4.01896	4.18494	5.59638	5.55132	5.49101	5.9835
IL10RA	3587	CD210|CD210a|CDW210A|HIL-10R|IL-10R1|IL10R	interleukin 10 receptor, alpha	2.58081	2.43247	0.398716	2.00017	3.434	3.33694	5.06586	3.79643	4.7134	4.90104
IL11	3589	AGIF|IL-11	interleukin 11	8.95367	10.8167	8.84993	10.5727	9.78273	11.8733	9.74143	11.8257	9.96854	11.7384
IL12B	3593	CLMF|CLMF2|IL-12B|IMD28|IMD29|NKSF|NKSF2	interleukin 12B	2.90274	3.35001	3.20607	2.36274	5.05849	4.07391	5.94033	6.04436	5.84465	5.62093
IL12RB1	3594	CD212|IL-12R-BETA1|IL12RB|IMD30	interleukin 12 receptor, beta 1	1.90274	2.58447	1.72064	0.777779	4.75593	4.2374	5.65082	5.92571	5.02152	5.62093
IL15	3600	IL-15	interleukin 15	4.66827	4.65486	4.72064	4.65225	4.97832	4.71545	6.14386	6.04436	5.56901	5.85797
IL15RA	3601	CD215	interleukin 15 receptor, alpha	3.28125	2.58447	3.79103	3.00017	4.80323	4.88948	6.18134	5.75063	5.49101	5.85797
IL21R	50615	CD360|NILR	interleukin 21 receptor	1.90274	1.26254	2.56864	1.77778	4.60392	4.33694	6.06586	6.04436	5.17906	5.20589
IL22RA2	116379	CRF2-10|CRF2-S1|CRF2X|IL-22BP|IL-22R-alpha-2|IL-22RA2|ZCYTOR16	interleukin 22 receptor, alpha 2	2.58081	2.96298	2.56864	2.77778	4.3726	3.51751	5.06586	4.11836	4.40855	5.27301
IL27RA	9466	CRL1|IL-27RA|IL27R|TCCR|WSX1|zcytor1	interleukin 27 receptor, alpha	5.88459	6.12052	5.9533	6.20404	6.75593	6.38425	7.02522	7.08183	6.93579	7.68394
IL2RA	3559	CD25|IDDM10|IL2R|TCGFR|p55	interleukin 2 receptor, alpha	1.90274	2.72198	1.98368	2.19282	3.54947	3.75198	5.70329	4.38139	4.56901	5.0615
IL2RB	3560	CD122|IL15RB|P70-75	interleukin 2 receptor, beta	2.90274	2.26254	2.72064	2.36274	3.54947	3.59997	4.4809	5.04436	4.12844	4.39854
IL2RG	3561	CD132|CIDX|IL-2RG|IMD4|P64|SCIDX|SCIDX1	interleukin 2 receptor, gamma	2.75073	1.84751	2.85815	2.77778	3.75593	3.01501	3.89594	4.49687	4.56901	4.39854
IL3RA	3563	CD123|IL3R|IL3RAY|IL3RX|IL3RY|hIL-3Ra	interleukin 3 receptor, alpha (low affinity)	2.38816	2.58447	2.85815	0.777779	4.75593	4.47444	6.10539	6.08183	5.49101	5.9835
IL4R	3566	CD124|IL-4RA|IL4RA	interleukin 4 receptor	6.30873	6.61127	6.64664	6.65225	7.20659	7.08826	7.10539	6.8188	6.96494	7.28931
IL6	3569	BSF2|HGF|HSF|IFNB2|IL-6	interleukin 6	7.01544	7.16341	6.7116	7.09368	5.13444	6.07391	6.65082	6.77371	5.87567	6.72046
IL6ST	3572	CD130|CDW130|GP130|IL-6RB	interleukin 6 signal transducer	12.145	11.9845	12.4496	12.0096	12.1986	11.6474	12.151	11.6474	12.1591	11.5114
IL7	3574	IL-7	interleukin 7	4.10437	4.51047	4.09916	4.58513	5.01896	5.55933	5.9834	6.46886	5.56901	6.59493
IL7R	3575	CD127|CDW127|IL-7R-alpha|IL7RA|ILRA	interleukin 7 receptor	8.40418	8.58897	8.01343	9.0846	7.15282	8.12354	6.80283	8.51068	7.08927	7.95313
IL9R	3581	CD129|IL-9R	interleukin 9 receptor	2.16577	2.58447	2.72064	2.00017	4.434	3.75198	5.85013	5.84083	5.22797	5.81357
INHBA	3624	EDF|FRP	inhibin, beta A	8.80722	8.52229	9.20446	8.80384	10.2595	9.34593	9.6936	9.26404	10.1236	8.69009
IQGAP1	8826	HUMORFA01|SAR1|p195	IQ motif containing GTPase activating protein 1	12.2749	11.9008	12.1712	11.8765	12.4031	11.6441	12.2297	11.6775	12.2448	11.7227
IRF1	3659	IRF-1|MAR	interferon regulatory factor 1	8.4937	8.73625	8.73857	8.5937	6.56328	6.5798	6.72883	7.15398	6.67864	7.35273
IRF3	3661	-	interferon regulatory factor 3	6.79026	6.42241	7.31758	6.80753	8.48203	8.69214	8.42732	8.70332	8.72623	8.79085
IRF4	3662	LSIRF|MUM1|NF-EM5|SHEP8	interferon regulatory factor 4	2.16577	1.26254	2.39872	1.51474	4.89343	4.82237	6.28825	6.04436	5.27528	6.33714
IRF7	3665	IMD39|IRF-7H|IRF7A|IRF7B|IRF7C|IRF7H	interferon regulatory factor 7	5.19552	4.26254	5.32945	4.40227	6.34089	5.61987	6.89594	5.65441	6.32108	5.56846
ITGA1	3672	CD49a|VLA1	integrin, alpha 1	5.68933	5.92075	5.90651	5.58513	5.8714	5.9219	6.72883	6.46886	6.27528	6.17113
ITGA11	22801	HsT18964	integrin, alpha 11	3.90274	3.0699	3.56864	2.36274	4.80323	4.07391	6.06586	5.75063	5.27528	6.17113
ITGA5	3678	CD49e|FNRA|VLA-5|VLA5A	integrin, alpha 5 (fibronectin receptor, alpha polypeptide)	10.6184	9.97335	10.8724	10.2138	11.2515	10.3987	11.2883	10.351	11.0379	10.4948
ITGA8	8516	-	integrin, alpha 8	2.75073	-0.737456	0.983678	1.19282	2.84903	2.43005	4.21786	3.79643	3.90605	3.9835
ITGAL	3683	CD11A|LFA-1|LFA1A	integrin, alpha L (antigen CD11A (p180), lymphocyte function-associated antigen 1; alpha polypeptide)	2.90274	2.26254	2.56864	2.19282	3.54947	2.2374	5.06586	4.60379	4.40855	4.72046
ITGAM	3684	CD11B|CR3A|MAC-1|MAC1A|MO1A|SLEB6	integrin, alpha M (complement component 3 receptor 3 subunit)	2.38816	0.847506	2.20607	2.36274	3.65639	4.07391	5.94033	5.31999	4.78052	5.62093
ITGAV	3685	CD51|MSK8|VNRA|VTNR	integrin, alpha V	10.2933	10.3131	10.6021	10.5722	9.57013	9.76767	9.49956	9.49687	9.53783	9.81075
ITGAX	3687	CD11C|SLEB6	integrin, alpha X (complement component 3 receptor 4 subunit)	4.10437	3.84751	4.1536	3.9477	5.63039	4.95361	6.80283	6.55132	6.02152	5.76777
ITGB1	3688	CD29|FNRB|GPIIA|MDF2|MSK12|VLA-BETA|VLAB	integrin, beta 1 (fibronectin receptor, beta polypeptide, antigen CD29 includes MDF2, MSK12)	13.9277	13.6807	14.1179	13.8121	14.4476	13.7154	14.0842	13.5036	14.3907	13.5114
ITGB2	3689	CD18|LAD|LCAMB|LFA-1|MAC-1|MF17|MFI7	integrin, beta 2 (complement component 3 receptor 3 and 4 subunit)	9.93946	10.0819	9.58235	9.78434	9.2349	9.00748	9.66412	9.31607	9.32671	9.12191
ITGB3	3690	BDPLT16|BDPLT2|CD61|GP3A|GPIIIa|GT	integrin, beta 3 (platelet glycoprotein IIIa, antigen CD61)	7.15824	6.50095	7.31758	6.94101	7.31664	6.14429	7.6773	6.38139	7.36548	6.87966
ITGB5	3693	-	integrin, beta 5	11.5892	11.9389	11.2024	11.6445	10.951	10.2212	10.6658	9.77371	10.8069	10.2461
ITGB6	3694	AI1H	integrin, beta 6	3.75073	2.84751	2.72064	3.58513	4.01896	3.67798	4.59638	4.96636	4.22797	4.81357
ITGB8	3696	-	integrin, beta 8	8.10829	6.99725	8.454	6.92074	9.90432	7.9259	9.4809	7.9961	9.6385	8.52782
ITK	3702	EMT|LPFS1|LYK|PSCTK2	IL2-inducible T-cell kinase	2.38816	3.0699	2.39872	2.51474	3.17096	2.88948	4.4809	4.38139	3.64301	4.39854
ITPR1	3708	ACV|CLA4|INSP3R1|IP3R|IP3R1|PPP1R94|SCA15|SCA16|SCA29	inositol 1,4,5-trisphosphate receptor, type 1	6.46345	5.8919	6.77376	6.31176	7.98859	7.09539	8.31379	7.28828	8.23397	7.45743
ITPR3	3710	IP3R|IP3R3	inositol 1,4,5-trisphosphate receptor, type 3	7.74572	6.86246	7.89856	7.02571	8.94179	7.33694	8.9183	7.90496	8.66981	7.59493
JAG1	182	AGS|AHD|AWS|CD339|HJ1|JAGL1	jagged 1	8.01126	8.33668	8.46211	8.50343	8.96278	9.44686	8.24466	9.0772	8.84072	9.63694
JAK1	3716	JAK1A|JAK1B|JTK3	Janus kinase 1	10.6536	11.0687	10.6991	11.007	11.2246	11.0949	11.1639	10.927	11.0959	10.9103
JAK2	3717	JTK10|THCYT3	Janus kinase 2	8.81203	8.71169	8.98556	8.70061	8.44522	7.9999	8.74143	8.6668	8.46574	8.36047
JAK3	3718	JAK-3|JAK3_HUMAN|JAKL|L-JAK|LJAK	Janus kinase 3	4.28125	4.26254	4.68412	4.00017	4.434	4.13049	6.02522	5.84083	5.22797	5.67155
JMJD1C	221037	TRIP8	jumonji domain containing 1C	9.3002	9.54563	9.72064	9.75697	9.71322	9.3857	9.53256	9.37386	9.67643	9.39477
JUN	3725	AP-1|AP1|c-Jun	jun proto-oncogene	10.0797	9.66236	10.0703	10.1477	10.5538	10.9359	10.3858	10.8879	10.5972	11.344
JUP	3728	ARVD12|CTNNG|DP3|DPIII|PDGB|PKGB	junction plakoglobin	0.580809	3.0699	2.85815	1.19282	4.434	4.13049	6.02522	5.11836	4.96494	5.33714
KAT2B	8850	CAF|P/CAF|PCAF	K(lysine) acetyltransferase 2B	7.29505	7.57543	7.90651	7.70061	7.49289	8.01501	7.52529	8.2227	7.82888	8.04239
KAT6A	7994	MOZ|MRD32|MYST-3|MYST3|RUNXBP2|ZC2HC6A|ZNF220	K(lysine) acetyltransferase 6A	9.75449	9.64517	9.96667	9.8723	9.81048	9.78099	9.92108	9.89709	9.89094	9.79085
KAT6B	23522	GTPTS|MORF|MOZ2|MYST4|ZC2HC6B|qkf|querkopf	K(lysine) acetyltransferase 6B	8.57233	8.48655	8.71613	8.36524	8.96798	8.55675	9.20428	8.67295	9.16343	8.70839
KDM1A	23028	AOF2|BHC110|KDM1|LSD1	lysine (K)-specific demethylase 1A	10.7762	10.7443	10.9301	10.8117	11.2784	11.1082	11.0621	10.656	11.2022	10.2607
KDM3B	51780	5qNCA|C5orf7|JMJD1B|NET22	lysine (K)-specific demethylase 3B	10.1325	10.2182	10.1435	10.2117	10.1123	9.8605	9.87608	9.90234	10.0146	9.9885
KDM5A	5927	RBBP-2|RBBP2|RBP2	lysine (K)-specific demethylase 5A	9.37034	9.28213	9.35	9.31176	8.96278	8.9808	9.20428	8.82985	8.84072	9.09898
KDM6A	7403	KABUK2|UTX|bA386N14.2	lysine (K)-specific demethylase 6A	8.68933	8.77034	9.08697	8.70259	8.56671	8.79199	8.89594	9.0772	8.72623	9.43563
KDR	3791	CD309|FLK1|VEGFR|VEGFR2	kinase insert domain receptor	2.38816	0.847506	1.72064	2.19282	3.75593	3.01501	4.21786	3.60379	3.64301	4.51401
KEAP1	9817	INrf2|KLHL19	kelch-like ECH-associated protein 1	8.93396	8.8286	9.14187	9.04924	8.79448	8.62727	9.07086	8.61661	8.90228	8.9221
KIF20A	10112	MKLP2|RAB6KIFL	kinesin family member 20A	7.89369	8.03733	8.29353	8.21241	7.54947	8.72237	7.6374	8.6973	7.74735	8.69622
KIF23	9493	CHO1|KNSL5|MKLP-1|MKLP1	kinesin family member 23	10.6108	10.9105	10.8739	10.618	9.36867	10.0667	9.10051	10.2016	9.45551	10.0874
KIF2C	11004	CT139|KNSL6|MCAK	kinesin family member 2C	10.162	10.3049	10.3478	10.3292	9.02645	9.70617	8.69035	9.65441	9.02152	9.847
KIR2DL3	3804	CD158B2|CD158b|GL183|KIR-023GB|KIR-K7b|KIR-K7c|KIR2DS5|KIRCL23|NKAT|NKAT2|NKAT2A|NKAT2B|p58	killer cell immunoglobulin-like receptor, two domains, long cytoplasmic tail, 3	1.58081	2.43247	2.72064	2.00017	3.84903	2.43005	5.14386	3.60379	4.02152	3.81357
KIR2DL4	3805	CD158D|G9P|KIR-103AS|KIR103|KIR103AS	killer cell immunoglobulin-like receptor, two domains, long cytoplasmic tail, 4	2.16577	2.0699	0.398716	2.36274	2.65639	3.33694	4.89594	3.96636	4.02152	4.27301
KIR2DS4	3809	CD158I|KIR1D|KIR2DS1|KIR412|KKA3|NKAT-8|NKAT8	killer cell immunoglobulin-like receptor, two domains, short cytoplasmic tail, 4	2.58081	1.84751	2.85815	2.77778	3.84903	3.82237	5.53979	5.18875	4.78052	4.72046
KIR3DL1	3811	CD158E1|KIR|KIR3DL1/S1|KIR3DL2|NKAT-3|NKAT3|NKB1|NKB1B	killer cell immunoglobulin-like receptor, three domains, long cytoplasmic tail, 1	3.16577	1.58447	3.20607	1.51474	4.49289	3.95361	5.65082	4.25586	5.22797	4.81357
KIR3DL2	3812	CD158K|NKAT-4|NKAT4|NKAT4B|p140	killer cell immunoglobulin-like receptor, three domains, long cytoplasmic tail, 2	3.4877	3.0699	3.20607	2.36274	4.01896	4.59997	6.18134	5.75063	5.22797	6.1355
KIT	3815	C-Kit|CD117|PBT|SCFR	v-kit Hardy-Zuckerman 4 feline sarcoma viral oncogene homolog	2.58081	1.84751	1.39872	1.19282	4.01896	4.2374	5.80283	4.70332	4.40855	5.0615
KLF5	688	BTEB2|CKLF|IKLF	Kruppel-like factor 5 (intestinal)	5.97313	5.63758	6.63712	6.12355	6.05849	5.82237	6.85013	6.70332	6.5499	6.67155
KLK2	3817	KLK2A2|hGK-1|hK2	kallikrein-related peptidase 2	1.90274	2.0699	2.56864	2.36274	4.65639	3.95361	6.14386	5.31999	5.36548	5.45743
KLK3	354	APS|KLK2A1|PSA|hK3	kallikrein-related peptidase 3	2.38816	1.58447	2.85815	2.65225	4.01896	3.59997	4.89594	5.65441	4.49101	5.67155
KLK4	9622	AI2A1|ARM1|EMSP|EMSP1|KLK-L1|PRSS17|PSTS|kallikrein	kallikrein-related peptidase 4	2.38816	2.96298	1.98368	1.19282	3.9365	3.33694	4.59638	4.11836	3.78052	4.39854
KLRB1	3820	CD161|CLEC5B|NKR|NKR-P1|NKR-P1A|NKRP1A|hNKR-P1A	killer cell lectin-like receptor subfamily B, member 1	3.16577	3.43247	2.39872	2.00017	5.13444	4.55933	6.02522	5.96636	5.32108	5.81357
KLRD1	3824	CD94	killer cell lectin-like receptor subfamily D, member 1	0.580809	-0.737456	1.39872	0.777779	3.30847	3.75198	4.70329	4.88389	4.64301	4.9835
KLRG1	10219	2F1|CLEC15A|MAFA|MAFA-2F1|MAFA-L|MAFA-LIKE	killer cell lectin-like receptor subfamily G, member 1	3.58081	3.65486	3.64664	4.3221	4.97832	4.98464	5.4195	5.92571	5.40855	5.39854
KLRK1	22914	CD314|D12S2489E|KLR|NKG2-D|NKG2D	killer cell lectin-like receptor subfamily K, member 1	3.58081	4.58447	4.60817	5.00017	2.84903	3.13049	4.4809	4.96636	3.78052	4.1355
KMT2A	4297	ALL-1|CXXC7|HRX|HTRX1|MLL|MLL-AF9|MLL/GAS7|MLL1|MLL1A|TET1-MLL|TRX1|WDSTS	lysine (K)-specific methyltransferase 2A	9.65093	9.5305	9.80386	9.72029	9.01143	8.93784	9.21335	8.91537	9.18217	8.91161
KMT2D	8085	AAD10|ALR|CAGL114|KABUK1|KMS|MLL2|MLL4|TNRC21	lysine (K)-specific methyltransferase 2D	8.71524	9.05696	9.24577	9.2481	9.38236	9.96727	9.59984	9.90496	9.42175	10.0303
KPNA2	3838	IPOA1|QIP2|RCH1|SRP1alpha	karyopherin alpha 2 (RAG cohort 1, importin alpha 1)	12.964	12.9393	13.0149	12.8031	12.4827	13.1984	12.1836	13.1169	12.5269	13.1369
KRAS	3845	C-K-RAS|CFC2|K-RAS2A|K-RAS2B|K-RAS4A|K-RAS4B|KI-RAS|KRAS1|KRAS2|NS|NS3|RALD|RASK2	Kirsten rat sarcoma viral oncogene homolog	10.0238	9.95951	10.0362	9.87318	9.55294	9.18994	9.51799	9.06322	9.55231	8.72646
KRT16	3868	CK16|FNEPPK|K16|K1CP|KRT16A|NEPPK|PC1	keratin 16, type I	3.28125	2.26254	3.56864	1.77778	5.05849	4.55933	6.10539	6.00588	5.36548	6.17113
KRT17	3872	K17|PC|PC2|PCHC1	keratin 17, type I	3.28125	1.84751	1.39872	1.51474	3.17096	3.13049	4.4809	4.79643	4.22797	4.9835
LAG3	3902	CD223	lymphocyte-activation gene 3	3.38816	3.78611	2.85815	2.77778	4.01896	3.95361	5.4809	5.38139	4.64301	4.81357
LAIR1	3903	CD305|LAIR-1	leukocyte-associated immunoglobulin-like receptor 1	2.58081	2.0699	2.56864	2.36274	3.9365	4.2374	5.9834	5.75063	5.07597	5.51401
LAMA2	3908	LAMM	laminin, alpha 2	2.16577	2.72198	2.85815	1.51474	3.17096	2.01501	5.06586	3.79643	3.90605	3.39854
LAMA4	3910	CMD1JJ|LAMA3|LAMA4*-1	laminin, alpha 4	6.79998	6.16943	6.91442	6.30134	7.48566	6.93784	7.82667	7.46886	7.72196	7.59493
LAMB1	3912	CLM|LIS5	laminin, beta 1	12.4186	12.3306	12.528	12.4144	12.7792	12.0307	12.752	11.9695	12.8326	12.1007
LAMB3	3914	AI1A|BM600-125KDA|LAM5|LAMNB1	laminin, beta 3	11.5372	11.386	11.6611	11.4915	12.2873	12.2689	12.1721	12.3615	12.314	12.3811
LAMC1	3915	LAMB2	laminin, gamma 1 (formerly LAMB2)	12.393	11.9641	12.3643	12.0184	12.9533	12.0539	12.8307	12.0562	12.8488	12.1617
LAMC2	3918	B2T|BM600|CSF|EBR2|EBR2A|LAMB2T|LAMNB2	laminin, gamma 2	3.04024	3.26254	3.09916	3.19282	4.9365	4.2374	6.02522	5.84083	5.7134	5.85797
LAMTOR1	55004	C11orf59|PDRO|Ragulator1|p18|p27RF-Rho	late endosomal/lysosomal adaptor, MAPK and MTOR activator 1	9.02375	8.9046	8.75407	8.91049	9.25843	9.39872	9.25788	9.27216	9.36274	9.43196
LAMTOR2	28956	ENDAP|HSPC003|MAPBPIP|MAPKSP1AP|ROBLD3|Ragulator2|p14	late endosomal/lysosomal adaptor, MAPK and MTOR activator 2	10.1364	10.2953	9.97331	10.3013	10.0114	10.0838	9.7968	9.90757	9.99528	10.0943
LAMTOR4	389541	C7orf59	late endosomal/lysosomal adaptor, MAPK and MTOR activator 4	10.0423	9.9091	9.93302	9.88281	10.0634	9.77101	10.1813	9.97385	10.3169	9.71444
LAMTOR5	10542	HBXIP|XIP	late endosomal/lysosomal adaptor, MAPK and MTOR activator 5	4.4877	4.65486	3.30561	4.23721	4.65639	4.28803	5.4809	5.11836	5.36548	5.33714
LAT	27040	LAT1|pp36	linker for activation of T cells	7.18814	6.18141	7.2125	6.36274	7.26689	6.07391	7.3222	6.44029	7.40855	6.59493
LATS1	9113	WARTS|wts	large tumor suppressor kinase 1	9.22827	9.19918	9.39024	9.12355	9.08983	8.87506	9.29254	9.11836	9.18836	8.99845
LCK	3932	IMD22|LSK|YT16|p56lck|pp58lck	LCK proto-oncogene, Src family tyrosine kinase	1.58081	1.58447	2.20607	2.65225	4.01896	4.13049	5.94033	5.44029	5.22797	6.23984
LCN2	3934	24p3|MSFI|NGAL	lipocalin 2	4.43879	3.58447	4.09916	4.23721	5.2753	5.18494	5.89594	5.55132	5.12844	5.94286
LDHA	3939	GSD11|HEL-S-133P|LDHM|PIG19	lactate dehydrogenase A	15.6432	14.9983	15.5968	14.9603	15.7179	14.852	15.3099	14.3162	15.6029	14.5362
LIG1	3978	-	ligase I, DNA, ATP-dependent	8.74068	8.84374	9.0042	8.70061	8.6724	9.08647	8.59638	9.15398	8.58787	9.03758
LILRB2	10288	CD85D|ILT-4|ILT4|LIR-2|LIR2|MIR-10|MIR10	leukocyte immunoglobulin-like receptor, subfamily B (with TM and ITIM domains), member 2	2.16577	1.26254	2.20607	1.77778	4.97832	4.28803	6.21786	6.41114	5.56901	6.30543
LIN9	286826	BARA|BARPsv|Lin-9|TGS|TGS1|TGS2	lin-9 DREAM MuvB core complex component	8.81682	8.94378	8.85815	8.95935	8.42268	8.72467	8.58244	8.55798	8.6157	8.65906
LMNB1	4001	ADLD|LMN|LMN2|LMNB	lamin B1	9.69975	9.70756	10.056	9.75982	8.92585	9.6468	8.70972	9.8271	9.02152	9.67155
LOX	4015	-	lysyl oxidase	15.1245	14.7489	15.2883	14.6508	14.575	14.4156	14.2742	13.9624	14.3775	14.4685
LRRC32	2615	D11S833E|GARP	leucine rich repeat containing 32	3.16577	0.847506	2.72064	2.77778	4.89343	4.2374	5.80283	5.79643	5.32108	6.1355
LTA	4049	LT|TNFB|TNFSF1	lymphotoxin alpha	2.90274	2.58447	2.56864	2.77778	3.9365	3.67798	5.85013	5.04436	4.40855	4.90104
LTB	4050	TNFC|TNFSF3|p33	lymphotoxin beta (TNF superfamily, member 3)	2.90274	2.96298	3.09916	2.77778	4.75593	4.33694	6.51065	5.70332	5.67864	5.45743
LTBP1	4052	-	latent transforming growth factor beta binding protein 1	5.07266	4.93497	4.85815	5.00017	4.9365	5.33694	5.35537	6.08183	5.56901	5.85797
LTBR	4055	CD18|D12S370|LT-BETA-R|TNF-R-III|TNFCR|TNFR-RP|TNFR2-RP|TNFR3|TNFRSF3	lymphotoxin beta receptor (TNFR superfamily, member 3)	9.61561	9.36321	9.4875	9.31305	9.97703	9.28492	10.343	9.60379	10.0507	9.40603
LY96	23643	ESOP-1|MD-2|MD2|ly-96	lymphocyte antigen 96	10.2899	10.0216	10.4183	10.0739	10.3785	9.57216	10.518	9.4934	10.5654	9.57512
LYN	4067	JTK8|p53Lyn|p56Lyn	LYN proto-oncogene, Src family tyrosine kinase	5.3357	5.70549	5.1536	5.70061	4.9365	5.71545	5.28825	6.15398	5.56901	6.1355
MAFG	4097	hMAF	v-maf avian musculoaponeurotic fibrosarcoma oncogene homolog G	9.09848	8.7544	9.45941	9.12355	9.61556	9.73611	9.74143	9.82434	9.59953	10.0206
MAGEC1	9947	CT7|CT7.1	melanoma antigen family C1	4.75073	4.01743	4.48618	4.00017	5.34089	4.9219	6.38779	6.11836	5.7134	5.67155
MAGEC2	51438	CT10|HCA587|MAGEE1	melanoma antigen family C2	5.88459	4.39183	5.72064	5.38264	6.49289	5.36079	6.77858	6.2227	6.56901	6.0615
MALL	7851	BENE	mal, T-cell differentiation protein-like	4.97313	4.93497	5.35291	5.1701	3.65639	3.33694	4.21786	3.96636	4.7134	4.72046
MAML2	84441	MAM-3|MAM2|MAM3|MLL-MAML2	mastermind-like transcriptional coactivator 2	8.93396	8.98193	9.04977	8.90018	9.04133	9.02064	9.28825	8.87858	8.99351	8.93769
MAP2K1	5604	CFC3|MAPKK1|MEK1|MKK1|PRKMK1	mitogen-activated protein kinase kinase 1	10.7299	10.048	10.815	10.2331	11.7232	11.429	11.8581	11.4194	11.8427	11.8283
MAP2K2	5605	CFC4|MAPKK2|MEK2|MKK2|PRKMK2	mitogen-activated protein kinase kinase 2	10.5495	10.4462	10.7585	10.4567	10.9178	10.1991	10.9058	10.1649	10.9173	9.92992
MAP3K14	9020	FTDCR1B|HS|HSNIK|NIK	mitogen-activated protein kinase kinase kinase 14	7.88459	8.7584	8.48086	8.8112	8.54947	8.70617	8.43509	8.75643	8.63397	8.97345
MAP3K7	6885	MEKK7|TAK1|TGF1a	mitogen-activated protein kinase kinase kinase 7	10.7248	10.625	10.7088	10.7536	10.9312	10.8751	10.866	10.8719	10.9413	11.0448
MAPK1	5594	ERK|ERK-2|ERK2|ERT1|MAPK2|P42MAPK|PRKM1|PRKM2|p38|p40|p41|p41mapk|p42-MAPK	mitogen-activated protein kinase 1	11.4836	11.0655	11.5711	11.2532	11.7171	11.4573	11.571	11.4167	11.6869	11.81
MAPK13	5603	MAPK 13|MAPK-13|PRKM13|SAPK4|p38delta	mitogen-activated protein kinase 13	7.86621	7.60684	7.80811	7.63161	8.22841	7.7876	8.01488	8.13628	8.18527	7.54149
MAPK14	1432	CSBP|CSBP1|CSBP2|CSPB1|EXIP|Mxi2|PRKM14|PRKM15|RK|SAPK2A|p38|p38ALPHA	mitogen-activated protein kinase 14	10.4619	10.4817	10.8055	10.6912	11.4189	11.1511	11.3053	11.1463	11.3379	11.0508
MAPK3	5595	ERK-1|ERK1|ERT2|HS44KDAP|HUMKER1A|P44ERK1|P44MAPK|PRKM3|p44-ERK1|p44-MAPK	mitogen-activated protein kinase 3	10.3531	9.98364	10.3131	9.9527	9.92985	9.32638	9.9834	9.35485	9.91727	9.25237
MAPK8	5599	JNK|JNK-46|JNK1|JNK1A2|JNK21B1/2|PRKM8|SAPK1|SAPK1c	mitogen-activated protein kinase 8	8.50562	8.6804	8.57364	8.62536	8.93915	9.0811	8.47336	8.95125	8.99351	9.11278
MCL1	4170	BCL2L3|EAT|MCL1-ES|MCL1L|MCL1S|Mcl-1|TM|bcl2-L-3|mcl1/EAT	myeloid cell leukemia 1	9.67884	9.34735	9.89657	9.54817	11.546	11.1945	11.2179	11.4321	11.4329	11.6056
MCM2	4171	BM28|CCNL1|CDCL1|D3S3194|MITOTIN|cdc19	minichromosome maintenance complex component 2	10.1277	9.80461	10.176	9.96513	9.92719	9.99801	10.0932	9.99365	9.9098	10.0376
MCM4	4173	CDC21|CDC54|NKCD|NKGCD|P1-CDC21|hCdc21	minichromosome maintenance complex component 4	11.6197	11.3941	11.6716	11.6191	11.4987	11.645	11.3461	11.4943	11.4966	11.5884
MDM2	4193	ACTFS|HDMX|hdm2	MDM2 proto-oncogene, E3 ubiquitin protein ligase	9.88915	9.9429	10.3652	10.0997	10.2868	10.3748	10.0608	10.3963	10.2753	10.1994
MET	4233	AUTS9|DFNB97|HGFR|RCCP2|c-Met	MET proto-oncogene, receptor tyrosine kinase	10.8616	10.136	11.2109	10.7006	11.5568	10.7373	11.1917	10.8021	11.6169	10.5634
MGA	23269	MAD5|MXD5	MGA, MAX dimerization protein	8.04024	7.93497	8.2125	8.20404	8.99369	9.08647	8.89594	9.24351	8.98286	9.09434
MKI67	4288	KIA|MIB-|MIB-1|PPP1R105	marker of proliferation Ki-67	11.0305	11.3789	11.5134	11.3292	10.3988	11.6081	9.67072	11.8354	10.4594	11.9109
MLANA	2315	MART-1|MART1	melan-A	3.04024	1.84751	2.39872	2.19282	5.20659	4.38425	6.02522	5.75063	5.7134	5.85797
MLH1	4292	COCA2|FCC2|HNPCC|HNPCC2|hMLH1	mutL homolog 1	8.84055	8.63758	9.10262	8.70852	9.434	9.10247	9.44283	9.32391	9.42961	9.14
MLST8	64223	GBL|GbetaL|LST8|POP3|WAT1	MTOR associated protein, LST8 homolog	9.53646	9.38796	9.34416	9.33875	9.90838	9.36079	9.97275	9.28828	9.83086	9.28118
MMP9	4318	CLG4B|GELB|MANDP2|MMP-9	matrix metallopeptidase 9	2.38816	2.0699	3.09916	3.00017	3.54947	3.33694	4.70329	4.49687	4.40855	5.27301
MNDA	4332	PYHIN3	myeloid cell nuclear differentiation antigen	3.28125	2.43247	3.20607	2.19282	4.3726	3.95361	6.45052	5.79643	5.56901	5.51401
MS4A1	931	B1|Bp35|CD20|CVID5|LEU-16|MS4A2|S7	membrane-spanning 4-domains, subfamily A, member 1	3.28125	1.84751	2.56864	2.19282	2.65639	3.13049	5.14386	3.38139	3.12844	3.39854
MS4A2	2206	APY|ATOPY|FCER1B|FCERI|IGEL|IGER|IGHER|MS4A1	membrane-spanning 4-domains, subfamily A, member 2	1.16577	1.84751	1.98368	1.77778	4.09696	3.43005	4.59638	4.49687	4.12844	4.62093
MS4A4A	51338	4SPAN1|CD20-L1|CD20L1|HDCME31P|MS4A4|MS4A7	membrane-spanning 4-domains, subfamily A, member 4A	2.58081	2.96298	-0.601284	1.19282	4.01896	3.82237	5.14386	4.88389	4.40855	4.9835
MSH2	4436	COCA1|FCC1|HNPCC|HNPCC1|LCFS2	mutS homolog 2	10.0217	9.99471	10.3206	10.1543	10.294	10.4145	10.1744	10.5055	10.5022	10.2751
MSLN	10232	MPF|SMRP	mesothelin	2.75073	2.58447	3.64664	2.36274	4.01896	3.88948	5.35537	4.96636	3.90605	4.62093
MST1R	4486	CD136|CDw136|PTK8|RON	macrophage stimulating 1 receptor	3.04024	3.26254	2.56864	3.51474	4.65639	4.2374	6.25349	5.88389	5.40855	5.51401
MTHFD2	10797	NMDMC	methylenetetrahydrofolate dehydrogenase (NADP+ dependent) 2, methenyltetrahydrofolate cyclohydrolase	10.8358	10.5577	10.7661	10.7397	10.9543	10.7654	10.9127	10.8063	10.9042	10.7649
MTOR	2475	FRAP|FRAP1|FRAP2|RAFT1|RAPT1	mechanistic target of rapamycin (serine/threonine kinase)	7.92954	8.26536	8.28746	8.55476	7.66921	8.22771	7.71612	8.23106	7.51091	8.47891
MUC1	4582	ADMCKD|ADMCKD1|CA 15-3|CD227|EMA|H23AG|KL-6|MAM6|MCD|MCKD|MCKD1|MUC-1|MUC-1/SEC|MUC-1/X|MUC1/ZD|PEM|PEMT|PUM	mucin 1, cell surface associated	7.71524	5.96298	8.3146	6.06318	6.92585	5.59997	7.58244	5.88389	7.02152	6.42828
MUC16	94025	CA125	mucin 16, cell surface associated	1.16577	2.58447	2.72064	0.192817	4.434	4.01501	5.53979	5.55132	5.02152	5.81357
MX1	4599	IFI-78K|IFI78|MX|MxA	MX dynamin-like GTPase 1	4.04024	3.58447	3.85815	2.89326	4.01896	3.75198	4.9834	4.88389	4.90605	5.20589
MYB	4602	Cmyb|c-myb|c-myb_CDS|efg	v-myb avian myeloblastosis viral oncogene homolog	3.75073	3.43247	2.85815	2.77778	4.434	4.6395	5.59638	5.70332	5.12844	6.0615
MYBL2	4605	B-MYB|BMYB	v-myb avian myeloblastosis viral oncogene homolog-like 2	8.38816	8.3553	8.51246	8.36774	8.15737	8.79856	8.63065	9.35485	8.1976	9.52093
MYC	4609	MRTL|MYCC|bHLHe39|c-Myc	v-myc avian myelocytomatosis viral oncogene homolog	12.9243	12.9392	12.7889	12.9676	13.0681	12.8206	13.0916	12.7933	13.1866	12.8153
MYD88	4615	MYD88D	myeloid differentiation primary response 88	7.93836	8.02742	7.93787	7.82581	8.17096	7.77435	8.53256	8.17147	8.12198	7.97345
MYL9	10398	LC20|MLC-2C|MLC2|MRLC1|MYRL2	myosin, light chain 9, regulatory	1.90274	5.99046	3.39872	6.44074	3.75593	7.98464	4.9834	8.46177	4.32108	9.57512
NANOG	79923	-	Nanog homeobox	3.58081	3.0699	3.98368	3.9477	4.01896	4.18494	5.75392	3.60379	4.22797	3.39854
NBL1	4681	D1S1733E|DAN|DAND1|NB|NO3	neuroblastoma 1, DAN family BMP antagonist	6.53501	5.81713	6.81657	5.85103	6.34089	5.9219	6.77858	6.49687	6.40855	6.54149
NCAPG	64151	CAPG|CHCG|NY-MEL-3|YCG1	non-SMC condensin I complex, subunit G	7.37523	7.29597	8.06049	7.50116	7.92585	8.2818	7.62386	8.44748	7.95771	8.30543
NCF1	653361	NCF1A|NOXO2|SH3PXD1A|p47phox	neutrophil cytosolic factor 1	3.04024	2.26254	1.39872	1.51474	3.65639	3.33694	4.35537	4.25586	4.7134	4.9835
NCF2	4688	NCF-2|NOXA2|P67-PHOX|P67PHOX	neutrophil cytosolic factor 2	2.75073	2.0699	2.20607	2.19282	3.01896	3.33694	5.35537	4.60379	4.32108	3.62093
NCK1	4690	NCK|NCKalpha|nck-1	NCK adaptor protein 1	9.51007	9.55716	9.55353	9.40592	9.39786	9.26925	9.13434	9.0772	9.35726	9.54828
NCOA2	10499	GRIP1|KAT13C|NCoA-2|SRC2|TIF2|bHLHe75	nuclear receptor coactivator 2	8.64959	8.80944	8.88656	8.77213	8.85746	8.44407	8.75392	8.55798	8.79276	8.62093
NCOR1	9611	N-CoR|N-CoR1|PPP1R109|TRAC1|hN-CoR	nuclear receptor corepressor 1	6.95585	7.01074	7.48618	7.1701	7.68824	7.54379	7.6773	7.11836	7.68741	7.38343
NCR1	9437	CD335|LY94|NK-p46|NKP46	natural cytotoxicity triggering receptor 1	2.38816	0.847506	2.56864	1.77778	3.75593	2.88948	4.89594	4.88389	4.12844	4.90104
NDUFA2	4695	B8|CD14|CIB8	NADH dehydrogenase (ubiquinone) 1 alpha subcomplex, 2, 8kDa	11.8572	11.9091	11.6786	11.8452	11.6341	11.5738	11.48	11.4829	11.7463	11.3547
NDUFB1	4707	CI-MNLL|CI-SGDH|MNLL	NADH dehydrogenase (ubiquinone) 1 beta subcomplex, 1, 7kDa	11.3486	11.6645	11.2752	11.5937	11.0676	11.3411	10.9058	11.1002	11.2014	11.1919
NEIL3	55247	FGP2|FPG2|NEI3|ZGRF3|hFPG2|hNEI3	nei-like DNA glycosylase 3	6.1354	6.49136	6.58854	6.41199	6.15282	6.50686	5.89594	7.27216	6.42961	6.9221
NEK2	4751	HsPK21|NEK2A|NLK1|PPP1R111|RP67	NIMA-related kinase 2	8.59762	8.7544	8.81446	8.55695	7.44149	7.73839	7.28825	8.11836	7.60649	7.79085
NF1	4763	NFNS|VRNF|WSS	neurofibromin 1	8.80481	8.60017	8.98556	8.80384	9.26055	9.06486	9.58593	9.33946	9.19453	9.17113
NFAM1	150372	CNAIP|bK126B4.4	NFAT activating protein with ITAM motif 1	1.90274	2.43247	2.20607	1.77778	3.30847	3.88948	6.02522	5.49687	4.32108	5.76777
NFATC2	4773	NFAT1|NFATP	nuclear factor of activated T-cells, cytoplasmic, calcineurin-dependent 2	8.81682	7.8017	8.13003	7.66042	7.96278	6.21141	8.88462	6.70332	7.54025	7.62093
NFE2L2	4780	HEBP1|NRF2	nuclear factor, erythroid 2-like 2	9.26731	9.06344	9.26908	9.11763	9.8797	9.86468	9.9674	9.83809	9.9413	9.71746
NFKB1	4790	EBP-1|KBF1|NF-kB1|NF-kappa-B|NF-kappaB|NFKB-p105|NFKB-p50|NFkappaB|p105|p50	nuclear factor of kappa light polypeptide gene enhancer in B-cells 1	9.78416	9.66022	10.0189	9.76172	9.94443	9.94476	9.55771	9.88919	9.86024	9.82759
NFKB2	4791	CVID10|H2TF1|LYT-10|LYT10|NF-kB2|p100|p52	nuclear factor of kappa light polypeptide gene enhancer in B-cells 2 (p49/p100)	9.07666	8.67829	9.47018	8.83306	9.62382	9.32638	9.70007	9.74772	9.81294	9.25652
NKG7	4818	GIG1|GMP-17|p15-TIA-1	natural killer cell granule protein 7	-0.419191	0.847506	1.39872	0.777779	3.84903	3.59997	5.53979	4.60379	5.17906	4.9835
NKX3-1	4824	BAPX2|NKX3|NKX3.1|NKX3A	NK3 homeobox 1	5.51155	5.26254	5.82498	5.56786	5.8714	5.59997	6.87322	6.79643	6.049	6.51401
NME1	4830	AWD|GAAD|NB|NBS|NDKA|NDPK-A|NDPKA|NM23|NM23-H1	NME/NM23 nucleoside diphosphate kinase 1	13.1304	13.2269	12.9895	13.3352	12.8897	13.2734	12.5679	13.2564	13.0001	13.2588
NOS2	4843	HEP-NOS|INOS|NOS|NOS2A	nitric oxide synthase 2, inducible	1.58081	2.26254	0.983678	2.51474	4.30847	4.07391	5.9834	5.60379	5.12844	5.76777
NOS3	4846	ECNOS|eNOS	nitric oxide synthase 3 (endothelial cell)	3.16577	2.72198	2.72064	3.19282	3.434	4.2374	5.06586	5.49687	4.49101	5.56846
NOTCH3	4854	CADASIL|CASIL|IMF2|LMNS	notch 3	2.38816	1.84751	2.20607	2.00017	3.9365	3.43005	4.80283	4.49687	3.90605	4.62093
NRAS	4893	ALPS4|CMNS|N-ras|NCMS|NRAS1|NS6	neuroblastoma RAS viral (v-ras) oncogene homolog	11.7261	11.5143	11.6751	11.4273	11.3731	11.177	11.4254	11.0384	11.3176	11.1001
NSD1	64324	ARA267|KMT3B|SOTOS|SOTOS1|STO	nuclear receptor binding SET domain protein 1	8.7432	8.86802	8.94754	8.9019	8.68824	8.7898	8.88462	8.85713	8.7134	8.60148
NT5E	4907	CALJA|CD73|E5NT|NT|NT5|NTE|eN|eNT	5'-nucleotidase, ecto (CD73)	13.3272	13.1387	13.3248	13.0989	12.865	12.271	12.7908	12.1104	12.8498	12.1495
NUDT2	318	APAH1	nudix (nucleoside diphosphate linked moiety X)-type motif 2	8.47865	8.12052	8.30861	8.20125	8.73168	8.05941	8.98869	8.10021	8.8795	7.90104
NUF2	83540	CDCA1|CT106|NUF2R	NUF2, NDC80 kinetochore complex component	10.6462	10.8186	11.1168	10.8675	10.3258	11.029	9.75702	10.9776	10.3476	10.8797
OAS1	4938	IFI-4|OIAS|OIASI	2'-5'-oligoadenylate synthetase 1, 40/46kDa	2.58081	3.35001	3.09916	2.36274	4.75593	4.28803	6.4195	6.31999	5.67864	6.23984
OAS2	4939	-	2'-5'-oligoadenylate synthetase 2, 69/71kDa	2.38816	2.58447	2.20607	2.00017	3.434	3.82237	4.89594	3.96636	3.49101	3.81357
OAS3	4940	p100|p100OAS	2'-5'-oligoadenylate synthetase 3, 100kDa	5.16577	4.30694	4.82498	4.92074	5.2753	4.88948	5.94033	5.79643	5.36548	5.90104
OSM	5008	-	oncostatin M	1.16577	2.72198	3.20607	2.00017	4.24135	3.67798	5.59638	5.31999	4.32108	5.0615
OSMR	9180	OSMRB|PLCA1	oncostatin M receptor	12.1027	11.9625	12.3895	11.8479	12.2598	11.4911	12.1557	11.5175	12.2332	11.4246
P4HA2	8974	-	prolyl 4-hydroxylase, alpha polypeptide II	9.27951	8.06667	9.61667	8.1701	9.48747	7.76097	9.45052	7.97634	9.35175	7.86886
P4HB	5034	CLCRP1|DSI|ERBA2L|GIT|P4Hbeta|PDI|PDIA1|PHDB|PO4DB|PO4HB|PROHB	prolyl 4-hydroxylase, beta polypeptide	12.7293	12.293	12.5485	12.2871	12.5456	12.4748	12.6683	12.5522	12.5541	12.7373
PA2G4	5036	EBP1|HG4-1|p38-2G4	proliferation-associated 2G4, 38kDa	12.5771	12.5295	12.4218	12.4141	11.3439	11.7169	11.0419	11.5488	11.4019	11.6193
PAK2	5062	PAK65|PAKgamma	p21 protein (Cdc42/Rac)-activated kinase 2	10.5241	10.2576	10.5415	10.3144	11.3711	11.1904	11.342	11.192	11.4138	11.0745
PARD3	56288	ASIP|Baz|PAR3|PAR3alpha|PARD-3|PARD3A|PPP1R118|SE2-5L16|SE2-5LT1|SE2-5T2	par-3 family cell polarity regulator	10.5372	10.6162	10.4635	10.583	10.4141	9.69214	10.2269	9.64192	10.3337	9.83594
PARP1	142	ADPRT|ADPRT 1|ADPRT1|ARTD1|PARP|PARP-1|PPOL|pADPRT-1	poly (ADP-ribose) polymerase 1	10.7356	10.6904	10.8916	10.796	11.3227	11.6056	11.186	11.7175	11.3737	11.6072
PARP2	10038	ADPRT2|ADPRTL2|ADPRTL3|ARTD2|PARP-2|pADPRT-2	poly (ADP-ribose) polymerase 2	9.44034	9.34069	9.40434	9.23994	8.84621	8.9418	8.69035	8.86789	8.88714	9.0897
PARP3	10039	ADPRT3|ADPRTL2|ADPRTL3|ARTD3|IRT1|PADPRT-3	poly (ADP-ribose) polymerase family, member 3	8.14305	7.81329	8.49147	7.78153	8.04379	6.95361	8.12475	7.25586	8.08927	6.67155
PARVA	55742	CH-ILKBP|MXRA2	parvin, alpha	11.1469	11.0278	11.1198	11.0118	11.0146	10.5906	10.8414	10.4742	11.0405	10.3605
PBRM1	55193	BAF180|PB1	polybromo 1	9.06261	9.09385	9.25358	9.17581	8.1017	8.34891	8.1151	8.29628	8.10244	8.80226
PCNA	5111	ATLD2	proliferating cell nuclear antigen	9.83702	9.68145	10.1486	9.71638	9.70234	10.0972	9.78163	10.0467	9.80288	10.0757
PDCD1	5133	CD279|PD-1|PD1|SLEB2|hPD-1|hPD-l|hSLE1	programmed cell death 1	2.58081	2.43247	0.983678	1.77778	4.3726	4.43005	5.94033	6.11836	5.17906	6.09898
PDCD1LG2	80380	B7DC|Btdc|CD273|PD-L2|PDCD1L2|PDL2|bA574F11.2	programmed cell death 1 ligand 2	9.17327	9.34602	9.45671	9.27895	9.71012	9.40016	9.70329	9.37008	9.72196	9.02789
PDGFB	5155	IBGC5|PDGF-2|PDGF2|SIS|SSV|c-sis	platelet-derived growth factor beta polypeptide	3.97313	2.43247	3.56864	0.777779	3.54947	2.43005	4.80283	3.96636	4.22797	3.81357
PDGFRA	5156	CD140A|PDGFR-2|PDGFR2|RHEPDGFRA	platelet-derived growth factor receptor, alpha polypeptide	7.4137	8.46711	7.85404	8.49431	7.63694	7.70151	7.95122	7.73895	7.86024	8.57512
PDGFRB	5159	CD140B|IBGC4|IMF1|JTK12|PDGFR|PDGFR-1|PDGFR1	platelet-derived growth factor receptor, beta polypeptide	3.82874	5.39183	4.35291	4.80753	4.01896	4.47444	5.28825	5.88389	4.64301	5.81357
PDK1	5163	-	pyruvate dehydrogenase kinase, isozyme 1	11.8829	10.6925	12.0751	10.9913	11.0964	9.75085	11.2786	9.58433	11.1452	9.77936
PDLIM5	10611	ENH|ENH1|L9|LIM	PDZ and LIM domain 5	8.84994	8.67193	8.97992	8.63369	9.91512	9.93883	9.74143	10.0301	9.9004	11.4004
PDPK1	5170	PDK1|PDPK2|PDPK2P|PRO0461	3-phosphoinositide dependent protein kinase 1	9.05654	8.94202	9.06227	9.05545	9.41318	9.19823	9.43121	9.21428	9.37365	9.1623
PFKFB3	5209	IPFK2|PFK2	6-phosphofructo-2-kinase/fructose-2,6-biphosphatase 3	7.8476	7.39183	8.06049	7.85103	8.43775	8.50686	8.74769	8.61021	8.34899	8.8248
PFKP	5214	ATP-PFK|PFK-C|PFK-P|PFKF	phosphofructokinase, platelet	13.2042	12.8459	13.1892	12.9923	13.2375	12.7629	13.0758	12.558	13.2172	12.4402
PGF	5228	D12S1900|PGFL|PLGF|PlGF-2|SHGC-10760	placental growth factor	7.18814	7.12052	7.19313	7.51925	6.9365	7.31269	6.65082	6.96636	7.00758	7.62093
PGK1	5230	HEL-S-68p|MIG10|PGKA	phosphoglycerate kinase 1	15.6588	14.3764	15.569	14.4012	15.8245	14.5541	15.8214	14.4308	15.8535	15.0006
PHB	5245	HEL-215|HEL-S-54e|PHB1	prohibitin	7.34236	7.60684	7.52284	7.51474	6.99878	7.54379	7.62386	7.8188	7.34345	8.17113
PIK3CA	5290	CLOVE|CWS5|MCAP|MCM|MCMTC|PI3K|p110-alpha	phosphatidylinositol-4,5-bisphosphate 3-kinase, catalytic subunit alpha	9.74697	9.78513	9.90948	9.84745	9.96798	9.81267	9.79378	9.71529	9.87567	9.6433
PIK3CB	5291	P110BETA|PI3K|PI3KBETA|PIK3C1	phosphatidylinositol-4,5-bisphosphate 3-kinase, catalytic subunit beta	8.41686	8.14213	8.58607	8.40227	9.02894	8.82022	9.30108	9.11836	9.28975	8.78512
PIK3CD	5293	APDS|IMD14|P110DELTA|PI3K|p110D	phosphatidylinositol-4,5-bisphosphate 3-kinase, catalytic subunit delta	9.17327	9.64841	9.0676	9.71344	8.3726	9.26136	8.6033	9.13182	8.69177	9.30141
PIK3R1	5295	AGM7|GRB1|IMD36|p85|p85-ALPHA	phosphoinositide-3-kinase, regulatory subunit 1 (alpha)	8.64959	8.56861	8.83334	8.42883	8.07304	7.83944	8.08576	7.86252	7.86798	7.89039
PIK3R2	5296	MPPH|MPPH1|P85B|p85|p85-BETA	phosphoinositide-3-kinase, regulatory subunit 2 (beta)	8.82874	8.95951	8.80598	8.86877	8.12981	8.14773	8.3222	8.67907	8.1976	8.60148
PIK3R3	8503	p55|p55-GAMMA|p55PIK	phosphoinositide-3-kinase, regulatory subunit 3 (gamma)	6.02375	6.62887	6.3645	6.2481	5.49289	6.55933	6.28825	7.15398	6.29836	7.56846
PIK3R4	30849	VPS15|p150	phosphoinositide-3-kinase, regulatory subunit 4	9.27604	9.30694	9.38313	9.69962	9.19997	9.13222	8.98869	9.18875	9.09587	9.1799
PIK3R5	23533	F730038I15Rik|FOAP-2|P101-PI3K|p101	phosphoinositide-3-kinase, regulatory subunit 5	3.04024	1.58447	2.39872	1.51474	3.84903	3.51751	5.85013	4.60379	5.12844	5.27301
PKM	5315	CTHBP|HEL-S-30|OIP3|PK3|PKM2|TCB|THBP1	pyruvate kinase, muscle	15.3021	14.8199	15.1686	14.7711	15.1062	14.4428	15.0302	14.3474	15.0953	14.3871
PLA2G4A	5321	PLA2G4|cPLA2|cPLA2-alpha	phospholipase A2, group IVA (cytosolic, calcium-dependent)	4.66827	5.09543	4.9533	5.92074	6.75593	7.33694	6.80283	7.49687	7.00758	7.33714
PLAU	5328	ATF|BDPLT5|QPD|UPA|URK|u-PA	plasminogen activator, urokinase	14.1468	14.7134	14.04	14.794	13.6512	14.3287	13.4764	14.0321	13.6719	14.4575
PLCB3	5331	-	phospholipase C, beta 3 (phosphatidylinositol-specific)	9.46345	8.55256	9.67018	8.91392	10.3298	9.5122	10.4312	9.33946	10.3393	9.39854
PLCG2	5336	APLAID|FCAS3|PLC-IV|PLC-gamma-2	phospholipase C, gamma 2 (phosphatidylinositol-specific)	2.75073	2.72198	2.85815	3.00017	3.9365	3.82237	5.65082	5.55132	5.32108	5.20589
PLEK2	26499	-	pleckstrin 2	3.58081	3.16943	3.09916	3.36274	4.49289	4.82237	6.21786	6.11836	5.60649	5.76777
PLK1	5347	PLK|STPK13	polo-like kinase 1	10.9769	11.4069	11.1661	11.2096	10.4312	11.5082	9.89029	11.4331	10.5072	11.4992
PMAIP1	5366	APR|NOXA	phorbol-12-myristate-13-acetate-induced protein 1	9.20652	9.20212	9.57987	9.03831	9.0682	9.99896	8.96203	10.1116	9.20373	9.75902
PNOC	5368	N/OFQ|OFQ|PPNOC|ppN/OFQ	prepronociceptin	3.58081	2.58447	2.98368	2.65225	5.49289	5.28803	6.45052	6.31999	5.93579	6.54149
POLE	5426	CRCS12|FILS|POLE1	polymerase (DNA directed), epsilon, catalytic subunit	7.40099	7.45237	7.95714	7.66042	7.7194	8.30349	8.01488	8.32781	7.89851	8.66532
POU5F1	5460	OCT3|OCT4|OTF-3|OTF3|OTF4|Oct-3|Oct-4	POU class 5 homeobox 1	3.04024	3.0699	3.72064	2.65225	5.2753	4.47444	7.10539	6.08183	5.84465	6.1355
PPAN	56342	BXDC3|SSF|SSF-1|SSF1|SSF2	peter pan homolog (Drosophila)	7.4263	7.2569	7.81657	7.33747	7.44895	7.67322	8.25349	8.09105	7.92841	8.10819
PRDX1	5052	MSP23|NKEF-A|NKEFA|PAG|PAGA|PAGB|PRX1|PRXI|TDPX2	peroxiredoxin 1	13.0749	13.277	13.0298	13.3145	12.997	13.5975	12.5537	13.5509	12.9445	13.5125
PRDX2	7001	HEL-S-2a|NKEF-B|NKEFB|PRP|PRX2|PRXII|PTX1|TDPX1|TPX1|TSA	peroxiredoxin 2	12.196	12.0441	12.0952	11.9299	12.448	12.2247	12.3461	12.1523	12.5217	12.0984
PRDX6	9588	1-Cys|AOP2|HEL-S-128m|NSGPx|PRX|aiPLA2|p29	peroxiredoxin 6	12.9561	12.9089	12.9074	12.8405	13.3092	12.8787	13.0919	12.623	13.2722	12.2182
PRF1	5551	FLH2|HPLH2|P1|PFN1|PFP	perforin 1 (pore forming protein)	1.90274	2.0699	1.98368	1.51474	4.9365	4.51751	6.18134	5.96636	5.74735	5.9835
PRIM1	5557	p49	primase, DNA, polypeptide 1 (49kDa)	9.31043	9.24696	9.42386	9.18008	8.96017	9.03553	9.15803	9.03005	9.22797	9.31342
PRKACA	5566	PKACA|PPNAD4	protein kinase, cAMP-dependent, catalytic, alpha	10.5004	10.3083	10.5085	10.2643	10.8665	10.817	10.8267	10.7521	10.8299	10.8037
PRKCA	5578	AAG6|PKC-alpha|PKCA|PRKACA	protein kinase C, alpha	10.118	9.78806	10.2935	10.1147	10.8119	10.3966	10.8013	10.4185	10.8209	10.3682
PRKCB	5579	PKC-beta|PKCB|PRKCB1|PRKCB2	protein kinase C, beta	5.93836	4.68881	6.26908	5.14701	4.3726	5.9219	4.4809	6.28828	4.90605	6.36816
PSMB10	5699	LMP10|MECL1|beta2i	proteasome subunit beta 10	7.88915	7.81713	8.09568	7.86877	6.96798	6.5696	7.16272	6.57779	7.06255	6.74431
PSMB7	5695	Z	proteasome subunit beta 7	11.8537	11.91	11.8556	11.9345	11.6201	11.8132	11.6196	11.6973	11.7209	11.8359
PSMB9	5698	LMP2|PSMB6i|RING12|beta1i	proteasome subunit beta 9	5.79026	5.19328	5.99863	4.71638	5.73168	5.82237	6.18134	6.70332	6.29836	7.0034
PTCH1	5727	BCNS|HPE7|NBCCS|PTC|PTC1|PTCH|PTCH11	patched 1	6.54659	6.60239	6.05693	6.1815	6.63039	5.96921	6.75392	6.11836	6.42961	6.23984
PTCH2	8643	PTC2	patched 2	2.16577	3.35001	3.20607	3.71638	4.01896	2.01501	5.28825	5.04436	4.22797	5.0615
PTEN	5728	10q23del|BZS|CWS1|DEC|GLM2|MHAM|MMAC1|PTEN1|TEP1	phosphatase and tensin homolog	7.69455	7.6201	7.93787	7.57652	8.52146	7.75648	8.77245	7.49687	8.64751	7.91161
PTGER1	5731	EP1	prostaglandin E receptor 1 (subtype EP1), 42kDa	2.90274	3.43247	3.48618	3.09971	4.84903	4.55933	6.25349	5.55132	5.60649	5.56846
PTGER2	5732	EP2	prostaglandin E receptor 2 (subtype EP2), 53kDa	7.22467	5.65486	6.78242	6.07546	6.90432	4.6395	7.10539	5.88389	6.76403	5.67155
PTGER3	5733	EP3|EP3-I|EP3-II|EP3-III|EP3-IV|EP3-VI|EP3e|PGE2-R	prostaglandin E receptor 3 (subtype EP3)	3.38816	3.26254	3.30561	3.44074	4.70702	3.88948	5.75392	4.70332	5.02152	5.9835
PTGER4	5734	EP4|EP4R	prostaglandin E receptor 4 (subtype EP4)	6.54659	6.37107	7.02807	6.47822	6.86026	6.70617	7.19972	6.96636	7.1155	7.1355
PTGS2	5743	COX-2|COX2|GRIPGHS|PGG/HS|PGHS-2|PHS-2|hCox-2	prostaglandin-endoperoxide synthase 2 (prostaglandin G/H synthase and cyclooxygenase)	5.60318	5.12052	6.1536	5.02571	8.47839	7.70617	8.05581	8.19731	8.60649	7.75609
PTPN6	5777	HCP|HCPH|HPTP1C|PTP-1C|SH-PTP1|SHP-1|SHP-1L|SHP1	protein tyrosine phosphatase, non-receptor type 6	2.58081	2.0699	2.85815	2.51474	3.434	2.2374	5.35537	4.79643	4.7134	4.27301
PTPRC	5788	B220|CD45|CD45R|GP180|L-CA|LCA|LY5|T200	protein tyrosine phosphatase, receptor type, C	2.16577	2.26254	3.20607	2.89326	4.434	4.28803	5.65082	5.44029	4.96494	5.85797
RAC3	5881	-	ras-related C3 botulinum toxin substrate 3 (rho family, small GTP binding protein Rac3)	10.9564	10.5543	10.7546	10.4174	10.8462	10.1916	10.9197	10.0444	10.8328	9.76194
RAD51	5888	BRCC5|FANCR|HRAD51|HsRad51|HsT16930|MRMV2|RAD51A|RECA	RAD51 recombinase	6.86621	6.8017	7.19313	7.03831	6.97832	7.60497	7.58244	7.77371	7.49101	7.89039
RAD51AP1	10635	PIR51	RAD51 associated protein 1	9.41212	9.6825	9.90353	9.66042	8.90432	9.52808	8.83845	9.54798	9.07931	9.56177
RAD54B	25788	RDH54	RAD54 homolog B (S. cerevisiae)	8.12384	8.34735	8.51506	8.44548	7.61722	8.42157	7.66412	8.53114	7.83678	8.56846
RAD54L	8438	HR54|RAD54A|hHR54|hRAD54	RAD54-like (S. cerevisiae)	6.21017	5.56632	7.01343	6.56786	7.12516	7.64437	7.33888	7.71529	7.35451	7.70839
RAF1	5894	CMD1NN|CRAF|NS5|Raf-1|c-Raf	Raf-1 proto-oncogene, serine/threonine kinase	10.4596	10.3989	10.4967	10.3144	10.1088	9.82344	10.1078	9.70932	10.0693	9.51054
RASA1	5921	CM-AVM|CMAVM|GAP|PKWS|RASA|RASGAP|p120GAP|p120RASGAP	RAS p21 protein activator (GTPase activating protein) 1	10.712	10.7215	10.8499	10.8876	11.4517	11.1464	11.1343	10.8826	11.4276	11.4948
RB1	5925	OSRC|PPP1R130|RB|p105-Rb|pRb|pp110	retinoblastoma 1	9.39299	9.25831	9.60695	9.43003	9.70857	9.69449	9.49956	9.57451	9.74944	9.69316
RB1CC1	9821	ATG17|CC1|FIP200|PPP1R131	RB1-inducible coiled-coil 1	10.7388	11.1053	11.0534	11.0593	10.6628	10.56	10.538	10.6118	10.7177	10.372
RBBP5	5929	RBQ3|SWD1	retinoblastoma binding protein 5	8.6469	8.58222	8.64427	8.78153	8.97316	8.66845	8.64413	8.83535	8.88333	8.62093
RBL1	5933	CP107|PRB1|p107	retinoblastoma-like 1	8.61698	8.23982	9.15694	8.43122	9.63694	9.3711	9.13434	9.31213	9.4885	9.23143
RBX1	9978	BA554C12.1|RNF75|ROC1	ring-box 1, E3 ubiquitin protein ligase	12.1854	12.1063	12.1245	12.0797	11.9428	12.0023	11.8036	11.7957	12.0494	12.2653
REL	5966	C-Rel	v-rel avian reticuloendotheliosis viral oncogene homolog	7.86158	7.7544	8.40714	7.78901	7.44149	6.96143	7.75392	7.33559	7.72196	6.9221
RELB	5971	I-REL|IREL|REL-B	v-rel avian reticuloendotheliosis viral oncogene homolog B	8.48168	8.15129	8.89057	8.12059	8.56328	8.18827	8.7968	8.07256	8.73471	7.67155
RET	5979	CDHF12|CDHR16|HSCR1|MEN2A|MEN2B|MTC1|PTC|RET-ELE1|RET51	ret proto-oncogene	2.38816	2.58447	2.85815	3.00017	4.75593	3.51751	5.70329	5.04436	4.64301	5.33714
RFC2	5982	RFC40	replication factor C (activator 1) 2, 40kDa	9.7731	9.40209	9.68643	9.58513	10.0252	10.1974	9.83257	10.1518	10.1074	10.0639
RFC3	5983	RFC38	replication factor C (activator 1) 3, 38kDa	10.8192	10.819	10.979	10.9139	10.5223	10.7815	10.518	10.7506	10.6123	10.7175
RFC4	5984	A1|RFC37	replication factor C (activator 1) 4, 37kDa	10.4473	10.3347	10.4356	10.3888	10.7597	10.6193	10.5894	10.4038	10.8049	10.5018
RICTOR	253260	AVO3|PIA|hAVO3	RPTOR independent companion of MTOR, complex 2	10.775	10.966	11.0738	11.0967	10.641	10.2927	10.9169	10.2579	10.6852	10.3527
RIMKLB	57494	FAM80B|NAAGS|NAAGS-I	ribosomal modification protein rimK-like family member B	7.56949	7.51047	7.8458	7.70061	7.7974	7.48533	7.90716	7.75063	7.75571	7.8248
RNF111	54778	ARK	ring finger protein 111	9.43879	9.51403	9.60206	9.52709	10.3095	10.0998	10.3858	10.2248	10.2883	9.99597
ROCK1	6093	P160ROCK|ROCK-I	Rho-associated, coiled-coil containing protein kinase 1	8.6841	8.67405	8.86632	8.72029	8.2711	7.98464	8.03549	8.17147	8.2159	8.21445
ROCK2	9475	ROCK-II	Rho-associated, coiled-coil containing protein kinase 2	9.74446	9.55141	9.69907	9.59049	9.33486	9.25342	9.45436	9.44029	9.30693	9.4246
RPA3	6119	REPA3	replication protein A3, 14kDa	11.0092	10.927	10.9213	11.0221	10.9712	11.2122	10.91	10.9538	11.0718	10.9234
RPTOR	57521	KOG1|Mip1	regulatory associated protein of MTOR, complex 1	7.22467	6.8324	7.60329	6.8723	7.85466	7.79637	8.77245	8.0156	8.40323	8.27301
RRAGC	64121	GTR2|RAGC|TIB929	Ras-related GTP binding C	9.55092	9.20799	9.29202	9.08915	9.79301	9.29114	10.0355	9.36629	9.65424	9.1799
RRM2	6241	R2|RR2|RR2M	ribonucleotide reductase M2	12.209	11.983	12.5272	12.0707	12.0472	13.0307	11.4781	13.0262	12.0306	13.0145
RUNX1	861	AML1|AML1-EVI-1|AMLCR1|CBF2alpha|CBFA2|EVI-1|PEBP2aB|PEBP2alpha	runt-related transcription factor 1	11.0641	11.0699	11.1224	11.2152	11.2066	11.2442	11.271	11.1801	11.1938	11.0827
RUVBL1	8607	ECP54|INO80H|NMP238|PONTIN|Pontin52|RVB1|TIH1|TIP49|TIP49A	RuvB-like AAA ATPase 1	10.7694	10.7827	10.7502	10.9041	11.2536	11.6273	10.8959	11.5745	11.2614	11.5491
S100A12	6283	CAAF1|CAGC|CGRP|ENRAGE|MRP-6|MRP6|p6	S100 calcium binding protein A12	1.90274	2.58447	1.98368	0.777779	3.434	3.13049	5.65082	4.49687	4.12844	4.72046
SAV1	60485	SAV|WW45|WWP4	salvador family WW domain containing protein 1	9.9699	9.91	9.77376	9.57976	9.46742	8.9299	9.54699	9.14516	9.53297	8.68394
SDC1	6382	CD138|SDC|SYND1|syndecan	syndecan 1	9.46955	9.55831	9.64427	9.8249	10.067	10.6968	9.9266	10.7331	10.1619	11.2791
SELL	6402	CD62L|LAM1|LECAM1|LEU8|LNHR|LSEL|LYAM1|PLNHR|TQ1	selectin L	3.58081	3.51047	2.72064	2.89326	4.89343	4.33694	6.25349	5.79643	5.40855	5.72046
SERPINB5	5268	PI5|maspin	serpin peptidase inhibitor, clade B (ovalbumin), member 5	1.16577	2.43247	1.72064	0.777779	3.434	3.2374	4.70329	5.04436	3.90605	4.51401
SERPINE1	5054	PAI|PAI-1|PAI1|PLANH1	serpin peptidase inhibitor, clade E (nexin, plasminogen activator inhibitor type 1), member 1	13.199	11.3447	13.3843	11.7747	15.1144	12.8323	15.0559	12.572	15.0677	12.8015
SETD2	29072	HBP231|HIF-1|HIP-1|HSPC069|HYPB|KMT3A|SET2|p231HBP	SET domain containing 2	9.48168	9.41102	9.6203	9.5091	8.67876	8.7452	8.79075	8.72124	8.60649	8.9885
SF3B1	23451	Hsh155|MDS|PRP10|PRPF10|SAP155|SF3b155	splicing factor 3b, subunit 1, 155kDa	12.0834	12.0457	12.1652	12.116	11.4729	11.691	11.7438	11.6668	11.6036	11.8824
SFN	2810	YWHAS	stratifin	4.79026	4.30694	4.1536	4.36274	4.89343	6.38425	6.06586	6.35102	5.74735	6.486
SH2D1A	4068	DSHP|EBVS|IMD5|LYP|MTCP1|SAP|SAP/SH2D1A|XLP|XLPD|XLPD1	SH2 domain containing 1A	2.16577	1.26254	1.98368	0.777779	3.65639	3.01501	4.35537	4.11836	3.78052	4.1355
SH3PXD2A	9644	FISH|SH3MD1|TKS5	SH3 and PX domains 2A	7.18814	7.22833	7.38171	7.48284	7.65639	7.98464	7.80283	8.04436	7.51091	8.14449
SHH	6469	HHG1|HLP3|HPE3|MCOPCB5|SMMCI|TPT|TPTPS	sonic hedgehog	2.58081	2.26254	2.20607	2.65225	4.09696	3.88948	5.9834	5.49687	5.22797	5.67155
SIGLEC5	8778	CD170|CD33L2|OB-BP2|OBBP2|SIGLEC-5	sialic acid binding Ig-like lectin 5	2.58081	2.26254	3.79103	2.00017	4.3726	4.38425	5.35537	5.44029	5.02152	5.76777
SIGLEC9	27180	CD329|CDw329|FOAP-9|OBBP-LIKE|siglec-9	sialic acid binding Ig-like lectin 9	2.16577	1.58447	0.398716	1.51474	3.17096	2.2374	4.35537	4.25586	3.32108	4.1355
SIN3A	25942	-	SIN3 transcription regulator family member A	9.87543	9.60795	9.94754	9.55366	9.7393	9.57598	9.99397	9.70932	9.93763	9.77647
SIRPA	140885	BIT|CD172A|MFR|MYD-1|P84|PTPNS1|SHPS1|SIRP	signal-regulatory protein alpha	5.77063	6.18141	5.90651	6.13533	6.3726	7.15115	6.10539	7.06322	6.45037	7.52782
SKA1	220134	C18orf24	spindle and kinetochore associated complex subunit 1	8.61973	8.73422	8.82288	8.32981	8.63039	8.91789	7.89594	9.05382	8.64751	8.54828
SKIL	6498	SNO|SnoA|SnoI|SnoN	SKI-like proto-oncogene	9.66827	9.92432	9.50724	10.0018	9.92852	10.2582	9.93486	9.86521	9.89851	10.4191
SKP2	6502	FBL1|FBXL1|FLB1|p45	S-phase kinase-associated protein 2, E3 ubiquitin protein ligase	9.10437	9.46589	9.45671	9.41561	9.27949	10.1883	8.87322	10.4331	9.37365	10.2166
SLC1A5	6510	AAAT|ASCT2|ATBO|M7V1|M7VS1|R16|RDRC	solute carrier family 1 (neutral amino acid transporter), member 5	10.2925	10.6381	10.4232	10.7011	11.167	11.3781	10.9566	11.3032	11.1024	11.0303
SLC2A1	6513	CSE|DYT17|DYT18|DYT9|EIG12|GLUT|GLUT-1|GLUT1|GLUT1DS|HTLVR|PED	solute carrier family 2 (facilitated glucose transporter), member 1	7.9515	7.32863	8.11639	7.22624	6.88246	5.73383	7.25349	6.67907	6.921	6.9835
SLC7A5	8140	4F2LC|CD98|D16S469E|E16|LAT1|MPE16|hLAT1	solute carrier family 7 (amino acid transporter light chain, L system), member 5	9.20469	9.00401	9.19313	8.8863	9.17096	9.56448	9.49956	9.84628	9.17283	9.40976
SLIT2	9353	SLIL3|Slit-2	slit guidance ligand 2	9.62247	8.82096	10.0587	9.15571	10.3318	8.9259	10.3533	9.16712	10.2782	9.66844
SLPI	6590	ALK1|ALP|BLPI|HUSI|HUSI-I|MPI|WAP4|WFDC4	secretory leukocyte peptidase inhibitor	1.16577	2.26254	1.98368	2.00017	4.09696	3.88948	4.80283	4.25586	4.56901	4.39854
SMAD7	4092	CRCS3|MADH7|MADH8	SMAD family member 7	7.07266	6.78611	6.454	6.64403	6.15282	6.32487	6.6773	6.79643	6.15397	8.0034
SMC3	9126	BAM|BMH|CDLS3|CSPG6|HCAP|SMC3L1	structural maintenance of chromosomes 3	11.468	11.2373	11.438	11.2565	10.7355	10.6217	10.6508	10.6958	10.7113	10.5364
SMO	6608	FZD11|Gx|SMOH	smoothened, frizzled class receptor	5.28125	5.72198	5.54846	5.74741	5.91512	6.96143	6.4809	6.90496	6.36548	6.39854
SMS	6611	MRSR|SPMSY|SRS|SpS	spermine synthase	12.937	12.1486	12.8405	12.1976	13.434	12.6889	13.342	12.5847	13.4343	12.5372
SNAI1	6615	SLUGH2|SNA|SNAH|SNAIL|SNAIL1|dJ710H13.1	snail family zinc finger 1	5.00707	5.39183	5.39872	5.77778	5.91512	5.80509	7.4195	7.13628	6.58787	7.11735
SNAI2	6591	SLUG|SLUGH1|SNAIL2|WS2D	snail family zinc finger 2	11.2568	11.9008	11.2563	11.6313	11.064	10.9113	11.3159	10.5811	10.9477	10.6465
SOCS1	8651	CIS1|CISH1|JAB|SOCS-1|SSI-1|SSI1|TIP3	suppressor of cytokine signaling 1	4.58081	4.51047	4.9533	4.36274	5.70702	5.98464	6.14386	6.04436	5.90605	6.69622
SOCS3	9021	ATOD4|CIS3|Cish3|SOCS-3|SSI-3|SSI3	suppressor of cytokine signaling 3	8.85926	8.52464	8.93787	8.31952	8.00385	9.16983	8.12475	9.28025	8.30977	10.208
SOD1	6647	ALS|ALS1|HEL-S-44|IPOA|SOD|hSod1|homodimer	superoxide dismutase 1, soluble	11.4596	11.3533	11.2916	11.3013	11.3692	11.22	11.1569	11.1036	11.3407	10.9063
SORD	6652	HEL-S-95n|SORD1	sorbitol dehydrogenase	9.86621	9.723	9.75627	9.77025	10.0536	10.4847	10.0758	10.4582	10.1961	10.343
SOS1	6654	GF1|GGF1|GINGF|HGF|NS4	son of sevenless homolog 1 (Drosophila)	8.34899	8.41483	8.38456	8.51474	8.68509	8.35486	9.08081	8.14516	8.65647	7.89039
SOX2	6657	ANOP3|MCOPS3	SRY (sex determining region Y)-box 2	3.04024	1.84751	1.98368	2.00017	5.24135	4.75198	6.62386	6.08183	5.87567	6.36816
SOX7	83595	-	SRY (sex determining region Y)-box 7	4.43879	3.96298	4.48618	4.40227	5.24135	5.6395	7.04568	6.70332	6.34345	7.08036
SPDEF	25803	PDEF|bA375E1.3	SAM pointed domain containing ETS transcription factor	1.58081	1.26254	2.39872	1.77778	3.30847	2.75198	4.70329	3.96636	4.12844	4.81357
SPHK2	56848	SK 2|SK-2|SPK 2|SPK-2	sphingosine kinase 2	4.66827	5.21674	5.07114	5.47822	6.38819	6.58992	7.38779	7.13628	6.62486	7.41349
SPIB	6689	SPI-B	Spi-B transcription factor (Spi-1/PU.1 related)	0.580809	1.84751	2.20607	1.77778	3.30847	3.13049	4.59638	4.49687	4.49101	4.39854
SPINT1	6692	HAI|HAI1|MANSC2	serine peptidase inhibitor, Kunitz type 1	2.38816	0.847506	1.72064	1.51474	3.434	3.59997	5.21786	5.60379	5.07597	5.56846
SPINT2	10653	DIAR3|HAI-2|HAI2|Kop|PB	serine peptidase inhibitor, Kunitz type, 2	3.90274	3.16943	3.72064	2.65225	6.18888	4.67798	6.02522	4.70332	6.51091	5.1355
SQLE	6713	-	squalene epoxidase	9.89029	9.90007	9.93399	9.81578	10.7996	10.6679	11.1825	10.6293	11.1907	10.6932
SQSTM1	8878	A170|FTDALS3|OSIL|PDB3|ZIP3|p60|p62|p62B	sequestosome 1	10.7762	10.3042	10.5535	10.3137	11.4866	11.0576	11.6757	11.229	11.6191	11.1174
SRC	6714	ASV|SRC1|c-SRC|p60-Src	SRC proto-oncogene, non-receptor tyrosine kinase	4.93836	4.87725	5.09916	4.9477	6.09696	5.7876	6.4195	6.38139	6.32108	6.45743
SREBF1	6720	SREBP-1c|SREBP1|bHLHd1	sterol regulatory element binding transcription factor 1	8.36217	8.51993	8.8458	8.77966	9.08505	8.72926	9.1486	8.75063	8.83678	8.65906
SRM	6723	PAPT|SPDSY|SPS1|SRML1	spermidine synthase	11.4512	11.4437	11.376	11.4652	11.3514	11.5287	11.3482	11.4644	11.3627	11.4565
SSRP1	6749	FACT|FACT80|T160	structure specific recognition protein 1	11.6864	11.2636	11.6063	11.3705	11.6386	11.4102	11.4146	11.2269	11.6531	11.2689
STAG2	10735	SA-2|SA2|SCC3B|bA517O1.1	stromal antigen 2	10.5241	10.2029	10.5007	10.2836	10.1889	9.77545	10.2246	9.80486	10.2414	9.66532
STAT1	6772	CANDF7|IMD31A|IMD31B|IMD31C|ISGF-3|STAT91	signal transducer and activator of transcription 1, 91kDa	9.30191	9.28768	9.52929	9.44785	8.52851	8.45796	8.79075	8.51753	8.7091	8.62735
STAT3	6774	ADMIO|APRF|HIES	signal transducer and activator of transcription 3 (acute-phase response factor)	9.6442	9.81713	9.75627	9.76267	9.54078	9.41447	9.44668	9.46177	9.4985	9.32927
STAT4	6775	SLEB11	signal transducer and activator of transcription 4	4.43879	3.96298	5.18008	4.55037	4.75593	4.28803	6.38779	5.38139	5.60649	5.62093
STIP1	10963	HEL-S-94n|HOP|IEF-SSP-3521|P60|STI1|STI1L	stress-induced phosphoprotein 1	12.6439	12.5462	12.7153	12.7415	13.0447	13.2013	12.5767	13.1807	12.9866	13.0415
STK3	6788	KRS1|MST2	serine/threonine kinase 3	7.70493	7.65915	7.93787	7.65225	7.56328	7.5696	8.12475	7.56462	8.00056	7.54149
STK4	6789	KRS2|MST1|TIIAC|YSK3	serine/threonine kinase 4	9.20834	9.17842	9.39307	9.42524	9.85185	9.83732	9.71612	9.81045	9.85441	9.85249
SUPT16H	11198	CDC68|FACTP140|SPT16|SPT16/CDC68	suppressor of Ty 16 homolog (S. cerevisiae)	9.84173	9.86802	9.96667	9.84656	9.52675	9.65767	9.1151	9.72717	9.56188	9.43196
SYK	6850	p72-Syk	spleen tyrosine kinase	2.90274	2.43247	2.85815	2.00017	3.65639	3.82237	4.4809	4.25586	3.90605	4.51401
TAP1	6890	ABC17|ABCB2|APT1|D6S114E|PSF-1|PSF1|RING4|TAP1*0102N|TAP1N	transporter 1, ATP-binding cassette, sub-family B (MDR/TAP)	6.77063	7.05045	7.29958	6.77778	6.88246	6.46347	6.80283	6.98626	6.7134	6.56846
TAP2	6891	ABC18|ABCB3|APT2|D6S217E|PSF-2|PSF2|RING11	transporter 2, ATP-binding cassette, sub-family B (MDR/TAP)	8.45117	9.01241	8.75847	9.03359	7.69452	8.81375	7.66412	9.12286	8.00758	8.847
TAPBP	6892	NGS17|TAPA|TPN|TPSN	TAP binding protein (tapasin)	9.73563	9.34735	9.69907	9.4502	9.16645	8.96338	9.20428	9.08645	9.12198	9.27301
TAZ	6901	BTHS|CMD3A|EFE|EFE2|G4.5|LVNCX|Taz1	tafazzin	8.63338	8.29597	8.86224	8.34763	8.80323	8.29424	8.97809	8.50379	8.98642	8.18861
TBRG4	9238	CPR2|FASTKD4	transforming growth factor beta regulator 4	9.47411	9.22833	9.88152	9.62744	10.6222	10.618	10.2753	10.2476	10.618	10.0615
TBX21	30009	T-PET|T-bet|TBET|TBLYM	T-box 21	2.75073	1.58447	2.72064	2.00017	4.3726	4.01501	5.75392	6.11836	5.78052	5.67155
TCF7	6932	TCF-1	transcription factor 7 (T-cell specific, HMG-box)	1.16577	2.26254	1.98368	1.19282	3.434	3.59997	4.4809	4.70332	3.90605	4.39854
TCL1A	8115	TCL1	T-cell leukemia/lymphoma 1A	1.58081	1.84751	2.20607	1.19282	3.434	3.01501	4.06586	4.60379	3.64301	4.1355
TCOF1	6949	MFD1|TCS|TCS1|treacle	Treacher Collins-Franceschetti syndrome 1	7.77063	8.00401	8.18335	8.1324	8.66602	9.00559	8.4195	9.24764	8.71769	8.93769
TEAD1	7003	AA|NTEF-1|REF1|TCF-13|TCF13|TEAD-1|TEF-1	TEA domain family member 1 (SV40 transcriptional enhancer factor)	9.99761	10.0907	10.1694	9.98642	10.1471	9.98656	10.3222	10.001	10.1619	10.5651
TEAD2	8463	ETF|TEAD-2|TEF-4|TEF4	TEA domain family member 2	6.59204	6.23982	6.9301	6.77778	6.82631	6.82237	7.27098	7.42579	7.00758	7.52782
TEK	7010	CD202B|TIE-2|TIE2|VMCM|VMCM1	TEK tyrosine kinase, endothelial	2.38816	2.72198	2.98368	2.00017	3.84903	3.33694	4.4809	4.25586	2.90605	4.90104
TERF2IP	54386	DRIP5|RAP1	telomeric repeat binding factor 2, interacting protein	8.15066	7.9699	8.00234	8.10571	8.93384	8.72697	8.9834	8.88389	9.049	8.66532
TERT	7015	CMM9|DKCA2|DKCB4|EST2|PFBMFT1|TCS1|TP2|TRT|hEST2|hTRT	telomerase reverse transcriptase	1.58081	2.96298	2.72064	3.51474	4.01896	4.7876	4.9834	4.70332	3.90605	5.39854
TET2	54790	KIAA1546|MDS	tet methylcytosine dioxygenase 2	8.02789	8.21091	8.32056	8.04768	7.98859	7.72467	8.33888	7.98626	8.15397	8.12646
TFDP1	7027	DP1|DRTF1|Dp-1	transcription factor Dp-1	9.94385	9.95516	10.1619	10.0422	10.7186	11.0599	10.3898	10.9751	10.764	10.9403
TGFB1	7040	CED|DPD1|LAP|TGFB|TGFbeta	transforming growth factor, beta 1	9.75823	9.58222	9.72627	9.81028	10.1321	9.9239	10.0123	9.62298	9.89851	10.2934
TGFB2	7042	LDS4|TGF-beta2	transforming growth factor, beta 2	9.73436	9.71684	9.02989	9.36524	9.11582	8.59747	9.00446	8.73307	9.03876	8.25652
TGFB3	7043	ARVD|ARVD1|RNHF|TGF-beta3	transforming growth factor, beta 3	2.90274	3.51047	3.20607	3.09971	5.34089	4.82237	6.35537	6.38139	5.74735	6.27301
TGFBR2	7048	AAT3|FAA3|LDS1B|LDS2|LDS2B|MFS2|RIIC|TAAD2|TGFR-2|TGFbeta-RII	transforming growth factor, beta receptor II (70/80kDa)	11.6831	11.636	11.8991	11.6256	10.2273	9.8605	10.2535	9.6668	10.2295	9.76777
TGM2	7052	G-ALPHA-h|GNAH|HEL-S-45|TG2|TGC	transglutaminase 2	11.6354	11.901	11.5418	11.9899	11.2333	11.6883	11.0968	11.4689	11.2407	11.3184
THBS1	7057	THBS|THBS-1|TSP|TSP-1|TSP1	thrombospondin 1	11.661	11.9167	11.6705	11.9907	10.1844	10.2621	10.2111	10.1002	9.96133	10.2934
THBS2	7058	TSP2	thrombospondin 2	2.16577	2.96298	1.98368	1.19282	4.09696	3.01501	4.4809	4.49687	4.7134	3.9835
TIGIT	201633	VSIG9|VSTM3|WUCAM	T cell immunoreceptor with Ig and ITIM domains	3.16577	2.72198	2.72064	3.36274	4.54947	4.07391	5.9834	6.28828	5.60649	6.20589
TIMELESS	8914	TIM|TIM1|hTIM	timeless circadian clock	8.61423	8.57769	8.8785	8.67057	9.06578	9.13222	8.70329	9.22688	9.18527	9.19728
TJP1	7082	ZO-1	tight junction protein 1	9.87773	10.2689	9.8785	10.1998	10.5126	10.4785	10.1462	10.4529	10.3253	10.4466
TLR3	7098	CD283|IIAE2	toll-like receptor 3	4.66827	3.96298	5.01343	4.00017	4.97832	4.43005	5.4809	5.11836	4.78052	4.51401
TLR4	7099	ARMD10|CD284|TLR-4|TOLL	toll-like receptor 4	3.38816	2.72198	4.2567	3.71638	4.97832	4.18494	6.10539	5.49687	5.07597	5.51401
TMPRSS2	7113	PP9284|PRSS10	transmembrane protease, serine 2	3.82874	3.84751	3.20607	3.00017	4.80323	4.28803	6.18134	5.75063	5.81294	6.02303
TNF	7124	DIF|TNF-alpha|TNFA|TNFSF2	tumor necrosis factor	2.75073	2.72198	3.48618	3.00017	4.70702	4.07391	5.9834	6.04436	4.96494	5.9835
TNFAIP3	7128	A20|OTUD7C|TNFA1P2	tumor necrosis factor, alpha-induced protein 3	7.79026	7.2569	8.52284	7.11763	7.08744	6.65887	7.72883	7.5379	7.32108	7.42828
TNFRSF17	608	BCM|BCMA|CD269|TNFRSF13A	tumor necrosis factor receptor superfamily, member 17	3.04024	0.847506	2.72064	1.77778	4.97832	3.95361	5.53979	5.92571	4.96494	5.51401
TNFRSF18	8784	AITR|CD357|GITR|GITR-D	tumor necrosis factor receptor superfamily, member 18	3.38816	1.84751	1.39872	2.36274	4.70702	4.51751	5.59638	5.70332	5.22797	5.76777
TNFRSF4	7293	ACT35|CD134|IMD16|OX40|TXGP1L	tumor necrosis factor receptor superfamily, member 4	3.82874	2.96298	3.85815	2.00017	5.01896	5.13049	6.02522	6.46886	5.87567	6.09898
TNFRSF9	3604	4-1BB|CD137|CDw137|ILA	tumor necrosis factor receptor superfamily, member 9	4.4877	3.72198	5.39872	3.83667	4.89343	4.71545	6.02522	6.08183	5.84465	6.27301
TNFSF11	8600	CD254|ODF|OPGL|OPTB2|RANKL|TRANCE|hRANKL2|sOdf	tumor necrosis factor (ligand) superfamily, member 11	2.58081	3.35001	2.98368	2.19282	4.80323	4.07391	6.02522	5.60379	5.36548	4.39854
TNFSF13B	10673	BAFF|BLYS|CD257|DTL|TALL-1|TALL1|THANK|TNFSF20|ZTNF4	tumor necrosis factor (ligand) superfamily, member 13b	2.58081	2.72198	3.48618	3.19282	5.01896	3.88948	5.28825	5.44029	5.07597	4.62093
TNFSF14	8740	CD258|HVEML|LIGHT|LTg|TR2	tumor necrosis factor (ligand) superfamily, member 14	3.28125	3.26254	2.98368	2.77778	4.30847	3.95361	5.28825	5.25586	5.02152	5.0615
TNFSF8	944	CD153|CD30L|CD30LG	tumor necrosis factor (ligand) superfamily, member 8	1.58081	1.84751	1.98368	-0.807183	3.17096	3.33694	5.06586	5.31999	5.32108	5.39854
TNS1	7145	MST091|MST122|MST127|MSTP091|MSTP122|MSTP127|MXRA6|PPP1R155|TNS	tensin 1	3.04024	4.472	3.30561	4.65225	3.65639	5.5798	5.35537	5.79643	4.49101	7.15342
TNS4	84951	CTEN|PP14434	tensin 4	2.75073	2.0699	2.98368	2.65225	4.70702	4.2374	6.3222	5.75063	5.17906	5.94286
TOP2A	7153	TOP2|TP2A	topoisomerase (DNA) II alpha	12.4271	12.0349	12.5392	11.9809	11.8852	12.3524	11.5023	12.4276	11.8646	12.3763
TOX	9760	TOX1	thymocyte selection-associated high mobility group box	6.8382	7.06344	6.59839	6.80015	5.65639	5.2374	6.3222	5.49687	6.10244	5.76777
TOX2	84969	C20orf100|GCX-1|GCX1|dJ1108D11.2|dJ495O3.1	TOX high mobility group box family member 2	9.09454	8.79002	9.11296	8.87581	9.61059	8.6756	9.7663	8.47591	9.44779	8.31342
TOX3	27324	CAGF9|TNRC9	TOX high mobility group box family member 3	3.28125	1.84751	2.20607	2.51474	4.17096	3.59997	5.70329	5.44029	5.02152	5.51401
TOX4	9878	C14orf92|KIAA0737|LCP1|MIG7	TOX high mobility group box family member 4	9.71009	9.56632	9.9154	9.6368	9.51969	9.34294	9.72883	9.2185	9.5281	9.17113
TP53	7157	BCC7|LFS1|P53|TRP53	tumor protein p53	10.8982	10.5697	10.8081	10.5221	10.5153	9.87092	10.4116	9.49687	10.6146	9.486
TP73	7161	P73	tumor protein p73	-0.419191	1.58447	0.398716	1.19282	3.30847	3.13049	4.59638	4.11836	3.12844	3.9835
TPD52	7163	D52|N8L|PC-1|PrLZ|hD52	tumor protein D52	10.3138	9.37368	10.2205	9.53822	10.1494	9.71661	10.1836	9.75063	10.1284	9.55167
TPI1	7167	HEL-S-49|TIM|TPI|TPID	triosephosphate isomerase 1	14.5936	13.863	14.465	13.8409	14.6062	14.1555	14.6034	14.0625	14.6091	14.2337
TPX2	22974	C20orf1|C20orf2|DIL-2|DIL2|FLS353|GD:C20orf1|HCA519|HCTP4|REPP86|p100	TPX2, microtubule-associated	11.778	11.7736	11.8833	11.7033	11.0133	11.705	10.5452	11.7455	10.9739	11.7554
TRAF1	7185	EBI6|MGC:10353	TNF receptor-associated factor 1	3.82874	3.9064	4.75627	3.71638	3.434	4.43005	5.21786	5.49687	5.07597	4.51401
TRAF6	7189	MGC:3310|RNF85	TNF receptor-associated factor 6, E3 ubiquitin protein ligase	8.69194	8.72402	8.84786	8.74741	9.03391	8.46347	9.09561	8.51068	8.94314	8.36047
TRAT1	50852	HSPC062|TCRIM|TRIM	T cell receptor associated transmembrane adaptor 1	3.04024	2.96298	2.85815	2.51474	4.80323	4.18494	6.25349	5.79643	4.40855	5.85797
TRRAP	8295	PAF350/400|PAF400|STAF40|TR-AP|Tra1	transformation/transcription domain-associated protein	9.30873	9.3083	9.69104	9.54817	9.91512	9.75872	9.87608	10.1296	10.0284	9.95823
TSPAN1	10103	NET1|TM4C|TM4SF	tetraspanin 1	5.16577	5.30694	5.35291	5.44074	7.54252	6.5798	7.38779	7.30423	7.37637	7.15342
TTK	7272	CT96|ESK|MPH1|MPS1|MPS1L1|PYT	TTK protein kinase	9.76816	9.93762	9.96667	9.88019	9.2435	9.42864	8.87893	9.25586	9.14445	9.06624
TUBG1	7283	CDCBM4|GCP-1|TUBG|TUBGCP1	tubulin, gamma 1	8.97313	8.70963	9.13681	8.88281	9.31664	9.72926	9.15332	9.67601	9.27528	9.72347
TXN	7295	TRDX|TRX|TRX1	thioredoxin	14.1629	14.1007	14.0092	14.064	14.365	14.6331	14.157	14.5071	14.4442	14.4218
TXN2	25828	MT-TRX|MTRX|TRX2	thioredoxin 2	10.7229	10.5754	10.528	10.4478	10.842	10.423	10.6239	10.3433	10.8651	10.2565
TXNRD2	10587	SELZ|TR|TR-BETA|TR3|TRXR2	thioredoxin reductase 2	8.63338	8.51757	8.58607	8.64609	8.16192	8.36669	8.08576	8.41114	8.20983	8.43563
TYROBP	7305	DAP12|KARAP|PLOSL	TYRO protein tyrosine kinase binding protein	3.58081	3.26254	3.20607	2.77778	5.24135	4.51751	6.25349	6.2227	5.53054	5.62093
UBE2C	11065	UBCH10|dJ447F3.2	ubiquitin-conjugating enzyme E2C	12.3624	11.9905	12.4195	11.8926	11.4978	11.6444	11.0684	11.4321	11.3912	11.4098
UBE2T	29089	FANCT|HSPC150|PIG50	ubiquitin-conjugating enzyme E2T	7.30873	7.39697	7.72515	7.0508	6.70702	7.82237	6.89594	8.35102	7.14126	8.23984
UCHL5	51377	CGI-70|INO80R|UCH-L5|UCH37	ubiquitin carboxyl-terminal hydrolase L5	10.7457	10.4167	10.7916	10.6091	10.8721	10.8563	10.6187	10.6729	10.8149	10.5244
UGDH	7358	GDH|UDP-GlcDH|UDPGDH|UGD	UDP-glucose 6-dehydrogenase	10.5864	10.1822	10.5118	10.3356	10.678	10.2566	10.4293	10.0772	10.4138	10.3273
VAV1	7409	VAV	vav 1 guanine nucleotide exchange factor	2.58081	2.26254	3.09916	2.65225	4.3726	3.59997	5.53979	5.49687	4.84465	5.45743
VCP	7415	ALS14|HEL-220|HEL-S-70|IBMPFD|IBMPFD1|TERA|p97	valosin containing protein	11.9867	12.2661	12.1442	12.3083	11.672	12.55	11.3858	12.2858	11.6368	13.1179
VEGFA	7422	MVCD1|VEGF|VPF	vascular endothelial growth factor A	8.4137	7.26254	8.64427	7.35269	8.36867	7.35486	8.78468	7.48293	8.49101	7.60799
VEGFB	7423	VEGFL|VRF	vascular endothelial growth factor B	10.5108	9.66875	10.5446	9.6726	11.045	9.76432	11.2947	9.60379	11.0942	9.65592
VEGFC	7424	Flt4-L|LMPH1D|VRP	vascular endothelial growth factor C	10.8012	10.386	10.8417	10.3677	11.5197	10.9408	11.6936	11.001	11.6436	11.0686
VWF	7450	F8VWF|VWD	von Willebrand factor	2.75073	2.72198	2.39872	1.77778	3.01896	3.67798	5.21786	3.96636	4.02152	4.51401
WASF2	10163	IMD2|SCAR2|WASF4|WAVE2|dJ393P12.2	WAS protein family, member 2	11.6415	11.2939	11.4868	11.2009	11.4438	10.6945	11.4067	10.6006	11.3912	10.5466
WEE1	7465	WEE1A|WEE1hu	WEE1 G2 checkpoint kinase	10.363	9.92432	10.358	9.7834	9.35087	8.97887	9.36354	8.89446	9.34899	8.948
WNT5A	7474	hWNT5A	wingless-type MMTV integration site family, member 5A	1.58081	1.58447	2.56864	0.777779	3.75593	4.07391	5.21786	4.70332	4.64301	3.9835
WRAP53	55135	DKCB3|TCAB1|WDR79	WD repeat containing, antisense to TP53	8.22467	8.48413	8.37313	8.47127	8.39207	8.80943	8.45052	8.75063	8.48096	8.92732
WWC1	23286	HBEBP3|HBEBP36|KIBRA|MEMRYQTL|PPP1R168	WW and C2 domain containing 1	9.85227	10.7215	9.88052	10.71	9.58544	10.6744	9.45052	10.7048	9.67643	10.3796
WWTR1	25937	TAZ	WW domain containing transcription regulator 1	9.22467	9.03403	9.29353	9.17296	9.72709	9.26452	9.65416	9.44748	9.67643	9.56177
XBP1	7494	TREB-5|TREB5|XBP-1|XBP2	X-box binding protein 1	10.0676	9.81329	9.75297	9.63369	10.0277	9.72122	10.3635	10.018	9.8583	10.0279
XRCC2	7516	-	X-ray repair complementing defective repair in Chinese hamster cells 2	7.75073	7.58447	8.23792	7.87581	8.46006	8.9299	8.20882	8.70332	8.41912	8.50706
YAP1	10413	COB1|YAP|YAP2|YAP65|YKI	Yes-associated protein 1	12.8366	12.8013	12.9489	12.8666	13.5098	13.3172	13.4641	13.2602	13.4948	13.3706
ZAP70	7535	SRK|STCD|STD|TZK|ZAP-70	zeta-chain (TCR) associated protein kinase 70kDa	2.38816	1.84751	1.72064	1.51474	4.3726	2.75198	4.80283	5.11836	4.40855	4.39854
ZEB1	6935	AREB6|BZP|DELTAEF1|FECD6|NIL2A|PPCD3|TCF8|ZFHEP|ZFHX1A	zinc finger E-box binding homeobox 1	9.18999	9.29321	9.52025	9.56023	9.81193	9.7876	9.5929	9.7448	9.86024	9.72046
ZMYM2	7750	FIM|MYM|RAMP|SCLL|ZNF198	zinc finger, MYM-type 2	9.36217	9.57543	9.89257	9.59902	9.85886	9.3081	9.73514	9.21428	9.8049	9.07567
COP1	NA	NA	NA	10.2769	10.4622	10.339	10.3356	10.3755	10.2669	10.2491	10.3625	10.3504	10.2689
FAM30A	9834	C14orf110|FAM30A|HSPC053|KIAA0125	KIAA0125	2.16577	1.58447	1.72064	1.51474	4.01896	2.43005	5.06586	4.88389	4.40855	3.81357
H2AX	3014	H2A.X|H2A/X|H2AX|H2AFX	H2A histone family, member X	4.22467	3.96298	3.79103	3.89326	5.17096	4.85631	6.18134	6.28828	5.27528	5.9835
VEGFD	2277	VEGF-D|VEGFD|FIGF	c-fos induced growth factor (vascular endothelial growth factor D)	2.16577	2.0699	1.72064	2.65225	4.01896	4.13049	5.14386	4.79643	4.64301	4.9835
CTAG1A/B	NA	NA	NA	1.58081	2.0699	0.398716	0.192817	4.17096	3.01501	4.9834	4.60379	3.64301	4.1355
STING1	NA	NA	NA	9.49818	8.66556	9.47953	8.75315	8.50367	7.80509	8.78468	7.78512	8.22195	8.34496
XCL1/2	NA	NA	NA	1.58081	0.847506	1.72064	1.19282	3.84903	3.13049	5.35537	4.49687	4.02152	4.27301
PCLAF	NA	NA	NA	12.1385	11.9547	12.1296	11.8692	11.5456	11.8418	11.3212	11.9832	11.6542	12.0436
TPSAB1/B2	NA	NA	NA	3.28125	2.43247	1.98368	1.51474	3.75593	2.59997	5.53979	4.88389	4.7134	4.72046
FCGR3A/B	NA	NA	NA	2.38816	2.26254	2.56864	2.00017	3.30847	2.59997	5.80283	4.70332	4.56901	4.62093
CYP4A11/22	NA	NA	NA	3.16577	2.96298	2.98368	2.36274	4.17096	3.67798	5.85013	4.79643	5.02152	5.56846
CGAS	NA	NA	NA	2.16577	1.58447	2.39872	2.51474	2.84903	1.75198	4.21786	4.38139	4.32108	4.27301
