# Supplementary material for: Implication of fibroblast growth factor 7 in ovarian cancer metastases and patient survival
Source: Front Oncol. 2025 Jan 16;14:1524606. doi: 10.3389/fonc.2024.1524606 (PMC11779605; doi:10.3389/fonc.2024.1524606)
Supplement: Supplementary file 4 [file Table4.xls]

## Sheet: Sheet0
Supplemental Table S4. IPA of Differentially Expressed Genes
© 2000-2024 QIAGEN. All rights reserved.
Ingenuity Canonical Pathways	-log(p-value)	Ratio	z-score	Downregulated	No change	Upregulated	No overlap with dataset	Molecules
Hepatic Fibrosis Signaling Pathway	16.6	0.0432	-1.807	14/417 (3%)	0/417 (0%)	4/417 (1%)	399/417 (96%)	AKT3,FZD4,ICAM1,ITGA5,ITGB1,ITGB3,ITGB8,MAP2K2,MYL9,PDGFRB,PDK1,PIK3R3,PTEN,RAC3,RELB,SERPINE1,VEGFA,VEGFB
Tumor Microenvironment Pathway	13.3	0.0667	-1.897	10/180 (6%)	0/180 (0%)	2/180 (1%)	168/180 (93%)	AKT3,CD44,FGF7,HLA-E,ICAM1,ITGA5,ITGB3,MAP2K2,PIK3R3,RELB,VEGFA,VEGFB
Hepatic Fibrosis / Hepatic Stellate Cell Activation	13	0.0625	#NUM!	10/192 (5%)	0/192 (0%)	2/192 (1%)	180/192 (94%)	COL6A1,COL6A2,ICAM1,IGFBP3,LY96,MET,MYL9,PDGFRB,RELB,SERPINE1,VEGFA,VEGFB
ILK Signaling	12.8	0.0606	-1.265	10/198 (5%)	0/198 (0%)	2/198 (1%)	186/198 (94%)	AKT3,ITGB1,ITGB3,ITGB8,MUC1,MYL9,PIK3R3,PTEN,RAC3,RELB,VEGFA,VEGFB
PTEN Signaling	12.6	0.0719	1.134	9/153 (6%)	0/153 (0%)	2/153 (1%)	142/153 (93%)	AKT3,ITGA5,ITGB1,ITGB3,ITGB8,MAP2K2,PDGFRB,PIK3R3,PTEN,RAC3,RELB
Cardiac Hypertrophy Signaling (Enhanced)	12.2	0.0297	-1.387	12/538 (2%)	0/538 (0%)	4/538 (1%)	522/538 (97%)	AKT3,FGF7,FZD4,HSPB1,IL11,ITGA5,ITGB1,ITGB3,ITGB8,ITPR3,MAP2K2,PDK1,PIK3R3,PLCB3,PTEN,RELB
Pulmonary Fibrosis Idiopathic Signaling Pathway	11.5	0.0399	0.577	9/326 (3%)	0/326 (0%)	4/326 (1%)	313/326 (96%)	AKT3,CAV1,COL6A1,COL6A2,FZD4,IL11,ITGB1,MUC1,PDGFRB,PIK3R3,PTEN,RELB,SERPINE1
Axonal Guidance Signaling	11.3	0.029	#NUM!	12/518 (2%)	0/518 (0%)	3/518 (1%)	503/518 (97%)	AKT3,FZD4,ITGA5,ITGB1,ITGB3,ITGB8,MAP2K2,MET,MYL9,PIK3R3,PLCB3,RAC3,SLIT2,VEGFA,VEGFB
Sheddase Signaling Pathway	11.2	0.0537	-0.905	9/205 (4%)	0/205 (0%)	2/205 (1%)	194/205 (95%)	CD44,IGFBP3,ITGA5,ITGB1,ITGB3,ITGB8,MET,PDGFRB,PIK3R3,RELB,VEGFA
Integrin Signaling	11.1	0.0526	-1.508	9/209 (4%)	0/209 (0%)	2/209 (1%)	198/209 (95%)	AKT3,CAV1,ITGA5,ITGB1,ITGB3,ITGB8,MAP2K2,MYL9,PIK3R3,PTEN,RAC3
Glioblastoma Multiforme Signaling	10.6	0.0585	-0.378	6/171 (4%)	0/171 (0%)	4/171 (2%)	161/171 (94%)	AKT3,CCNE1,FZD4,ITPR3,MAP2K2,PDGFRB,PIK3R3,PLCB3,PTEN,RAC3
Integrin cell surface interactions	10.2	0.0941	-2.828	8/85 (9%)	0/85 (0%)	0/85 (0%)	77/85 (91%)	CD44,COL6A1,COL6A2,ICAM1,ITGA5,ITGB1,ITGB3,ITGB8
RAC Signaling	9.98	0.0652	-1.342	8/138 (6%)	0/138 (0%)	1/138 (1%)	129/138 (93%)	CD44,ITGA5,ITGB1,ITGB3,ITGB8,MAP2K2,PIK3R3,RAC3,RELB
Semaphorin Neuronal Repulsive Signaling Pathway	9.71	0.0608	1.414	7/148 (5%)	0/148 (0%)	2/148 (1%)	139/148 (94%)	AKT3,CD44,ITGA5,ITGB1,ITGB3,ITGB8,MAP2K2,MYL9,PIK3R3
HIF1α Signaling	9.66	0.0472	-2.333	9/212 (4%)	0/212 (0%)	1/212 (0%)	202/212 (95%)	AKT3,LDHA,MAP2K2,MET,PIK3R3,PKM,RAC3,SERPINE1,VEGFA,VEGFB
Phagosome Formation	9.39	0.0211	-2.324	12/711 (2%)	0/711 (0%)	3/711 (0%)	696/711 (98%)	ADORA2B,AKT3,FZD4,ITGA5,ITGB1,ITGB3,ITGB8,ITPR3,LAT,MAP2K2,MYL9,PIK3R3,PTGER2,RAC3,WASF2
Signaling by VEGF	9.36	0.0741	-2.828	8/108 (7%)	0/108 (0%)	0/108 (0%)	100/108 (93%)	AKT3,CAV1,HSPB1,ITGB3,ITPR3,VEGFA,VEGFB,WASF2
HER-2 Signaling in Breast Cancer	9.33	0.0437	-1.265	8/229 (3%)	0/229 (0%)	2/229 (1%)	219/229 (96%)	AKT3,CCNE1,ITGB1,ITGB3,ITGB8,MAP2K2,PDK1,PIK3R3,PTEN,RELB
Actin Cytoskeleton Signaling	9.08	0.0412	-1.134	7/243 (3%)	0/243 (0%)	3/243 (1%)	233/243 (96%)	FGF7,ITGA5,ITGB1,ITGB3,ITGB8,MAP2K2,MYL9,PIK3R3,RAC3,WASF2
Neuregulin Signaling	9.02	0.0672	0	7/119 (6%)	0/119 (0%)	1/119 (1%)	111/119 (93%)	AKT3,ITGA5,ITGB1,ITGB3,ITGB8,MAP2K2,PIK3R3,PTEN
PAK Signaling	9.02	0.0672	0	5/119 (4%)	0/119 (0%)	3/119 (3%)	111/119 (93%)	ITGA5,ITGB1,ITGB3,ITGB8,MAP2K2,MYL9,PDGFRB,PIK3R3
Virus Entry via Endocytic Pathways	8.99	0.0667	-1.89	7/120 (6%)	0/120 (0%)	1/120 (1%)	112/120 (93%)	CAV1,HLA-E,ITGA5,ITGB1,ITGB3,ITGB8,PIK3R3,RAC3
Myelination Signaling Pathway	8.99	0.0333	-0.905	8/330 (2%)	0/330 (0%)	3/330 (1%)	319/330 (97%)	AKT3,FZD4,ITGB1,ITGB3,ITGB8,LAMC1,MAP2K2,PDGFRB,PDK1,PIK3R3,PTEN
HGF Signaling	8.66	0.0606	-1.633	7/132 (5%)	0/132 (0%)	1/132 (1%)	124/132 (94%)	AKT3,ITGA5,ITGB1,ITGB3,ITGB8,MAP2K2,MET,PIK3R3
PI3K/AKT Signaling	8.51	0.0446	-1.633	8/202 (4%)	0/202 (0%)	1/202 (0%)	193/202 (96%)	AKT3,ITGA5,ITGB1,ITGB3,ITGB8,MAP2K2,PIK3R3,PTEN,RELB
Ephrin Receptor Signaling	8.49	0.0443	-2.236	9/203 (4%)	0/203 (0%)	0/203 (0%)	194/203 (96%)	AKT3,ITGA5,ITGB1,ITGB3,ITGB8,MAP2K2,RAC3,VEGFA,VEGFB
Chronic Myeloid Leukemia Signaling	8.47	0.0356	0	7/281 (2%)	0/281 (0%)	3/281 (1%)	271/281 (96%)	AKT3,FZD4,ITGB1,MAP2K2,PIK3R3,PLCB3,PTEN,RAC3,RELB,SKP2
IL-8 Signaling	8.4	0.0433	-1.667	7/208 (3%)	0/208 (0%)	2/208 (1%)	199/208 (96%)	AKT3,ICAM1,ITGB3,MAP2K2,MYL9,PIK3R3,RAC3,VEGFA,VEGFB
MSP-RON Signaling in Cancer Cells Pathway	8.39	0.0559	-1.89	7/143 (5%)	0/143 (0%)	1/143 (1%)	135/143 (94%)	AKT3,ITGB1,MAP2K2,MET,PIK3R3,RELB,VEGFA,VEGFB
Clathrin-mediated Endocytosis Signaling	8.38	0.0431	#NUM!	7/209 (3%)	0/209 (0%)	2/209 (1%)	200/209 (96%)	FGF7,ITGA5,ITGB1,ITGB3,ITGB8,MET,PIK3R3,VEGFA,VEGFB
Molecular Mechanisms of Cancer	8.24	0.0174	-2.324	12/864 (1%)	0/864 (0%)	3/864 (0%)	849/864 (98%)	ADORA2B,AKT3,CCNE1,FZD4,ITGA5,ITGB1,ITGB3,ITGB8,MAP2K2,PIK3R3,PLCB3,PTGER2,RAC3,RELB,VEGFA
Ovarian Cancer Signaling	8.02	0.0503	-1.342	6/159 (4%)	0/159 (0%)	2/159 (1%)	151/159 (95%)	AKT3,CD44,FZD4,MAP2K2,PIK3R3,PTEN,VEGFA,VEGFB
HMGB1 Signaling	8	0.05	-0.447	6/160 (4%)	0/160 (0%)	2/160 (1%)	152/160 (95%)	AKT3,ICAM1,IL11,MAP2K2,PIK3R3,RAC3,RELB,SERPINE1
Extracellular matrix organization	7.87	0.0654	-2.646	7/107 (7%)	0/107 (0%)	0/107 (0%)	100/107 (93%)	COL6A1,COL6A2,ITGA5,ITGB1,ITGB3,LAMC1,SERPINE1
Gap Junction Signaling	7.76	0.0299	-1	7/334 (2%)	0/334 (0%)	3/334 (1%)	324/334 (97%)	AKT3,CAV1,ITPR3,MAP2K2,PDGFRB,PIK3R3,PLCB3,PTGER2,RELB,SKP2
Wound Healing Signaling Pathway	7.66	0.0356	-1	7/253 (3%)	0/253 (0%)	2/253 (1%)	244/253 (96%)	COL6A1,COL6A2,FGF7,IL11,ITGB1,LAMC1,MAP2K2,VEGFA,VEGFB
Nitric Oxide Signaling in the Cardiovascular System	7.52	0.0583	-1.134	6/120 (5%)	0/120 (0%)	1/120 (1%)	113/120 (94%)	AKT3,CAV1,ITPR3,MAP2K2,PIK3R3,VEGFA,VEGFB
Signaling by Rho Family GTPases	7.45	0.0336	-0.447	7/268 (3%)	0/268 (0%)	2/268 (1%)	259/268 (97%)	ITGA5,ITGB1,ITGB3,ITGB8,MAP2K2,MYL9,PIK3R3,RAC3,RELB
Colorectal Cancer Metastasis Signaling	7.42	0.0333	-1.134	7/270 (3%)	0/270 (0%)	2/270 (1%)	261/270 (97%)	AKT3,FZD4,MAP2K2,PIK3R3,PTGER2,RAC3,RELB,VEGFA,VEGFB
Pancreatic Adenocarcinoma Signaling	7.4	0.056	-1.342	5/125 (4%)	0/125 (0%)	2/125 (2%)	118/125 (94%)	AKT3,CCNE1,MAP2K2,PIK3R3,RELB,VEGFA,VEGFB
Serotonin Receptor Signaling	7.38	0.0233	-2.111	9/472 (2%)	0/472 (0%)	2/472 (0%)	461/472 (98%)	AKT3,CAV1,CCNE1,CD44,ITGB1,ITGB3,MAP2K2,PDK1,PIK3R3,PLCB3,RAC3
Regulation of the Epithelial-Mesenchymal Transition Pathway	7.35	0.0412	#NUM!	4/194 (2%)	0/194 (0%)	4/194 (2%)	186/194 (96%)	AKT3,FGF7,FZD4,MAP2K2,MET,PDGFRB,PIK3R3,RELB
GP6 Signaling Pathway	7.3	0.0543	-1.89	6/129 (5%)	0/129 (0%)	1/129 (1%)	122/129 (95%)	AKT3,COL6A1,COL6A2,ITGB3,LAMC1,LAT,PIK3R3
CDX Gastrointestinal Cancer Signaling Pathway	7.3	0.0406	-1.134	5/197 (3%)	0/197 (0%)	3/197 (2%)	189/197 (96%)	AKT3,FZD4,IL11,MAP2K2,PIK3R3,PTEN,RAC3,RELB
Macropinocytosis Signaling	7.3	0.0789	#NUM!	5/76 (7%)	0/76 (0%)	1/76 (1%)	70/76 (92%)	ITGA5,ITGB1,ITGB3,ITGB8,MET,PIK3R3
Eicosanoid Signaling	7.24	0.0318	-2.333	8/283 (3%)	0/283 (0%)	1/283 (0%)	274/283 (97%)	AKT3,HSPB1,ITGB1,MAP2K2,PIK3R3,PLCB3,PTGER2,VEGFA,VEGFB
ID1 Signaling Pathway	7.18	0.0392	-0.707	5/204 (2%)	0/204 (0%)	3/204 (1%)	196/204 (96%)	AKT3,CAV1,CCNE1,CDC20,PIK3R3,PTEN,VEGFA,VEGFB
Natural Killer Cell Signaling	7.18	0.0392	-1.633	7/204 (3%)	0/204 (0%)	1/204 (0%)	196/204 (96%)	AKT3,HLA-E,ITGB1,LAT,MAP2K2,PIK3R3,RAC3,RELB
Caveolar-mediated Endocytosis Signaling	7.16	0.075	-2.236	6/80 (8%)	0/80 (0%)	0/80 (0%)	74/80 (93%)	CAV1,HLA-E,ITGA5,ITGB1,ITGB3,ITGB8
Role of Tissue Factor in Cancer	7.1	0.0383	-1.414	7/209 (3%)	0/209 (0%)	1/209 (0%)	201/209 (96%)	AKT3,ITGB1,ITGB3,MAP2K2,MET,PIK3R3,PTEN,VEGFA
RHOGDI Signaling	6.91	0.0362	1.342	7/221 (3%)	0/221 (0%)	1/221 (0%)	213/221 (96%)	CD44,ITGA5,ITGB1,ITGB3,ITGB8,MYL9,RAC3,WASF2
ERK/MAPK Signaling	6.91	0.0362	-1.633	7/221 (3%)	0/221 (0%)	1/221 (0%)	213/221 (96%)	HSPB1,ITGA5,ITGB1,ITGB3,ITGB8,MAP2K2,PIK3R3,RAC3
Estrogen Receptor Signaling	6.91	0.0243	-0.707	8/412 (2%)	0/412 (0%)	2/412 (0%)	402/412 (98%)	AKT3,CAV1,MAP2K2,MYL9,PIK3R3,PLCB3,PTEN,RELB,VEGFA,VEGFB
Thrombin Signaling	6.9	0.036	-1.342	6/222 (3%)	0/222 (0%)	2/222 (1%)	214/222 (96%)	AKT3,ITPR3,MAP2K2,MYL9,PIK3R3,PLCB3,RAC3,RELB
Osteoarthritis Pathway	6.64	0.0333	-1.342	7/240 (3%)	0/240 (0%)	1/240 (0%)	232/240 (97%)	FZD4,ITGA5,ITGB1,ITGB3,ITGB8,RELB,VEGFA,VEGFB
Small Cell Lung Cancer Signaling	6.63	0.0612	#NUM!	3/98 (3%)	0/98 (0%)	3/98 (3%)	92/98 (94%)	AKT3,CCNE1,PIK3R3,PTEN,RELB,SKP2
Role of Macrophages, Fibroblasts and Endothelial Cells in Rheumatoid Arthritis	6.6	0.0267	-1.667	7/337 (2%)	0/337 (0%)	2/337 (1%)	328/337 (97%)	AKT3,FZD4,ICAM1,LTBR,MAP2K2,PIK3R3,PLCB3,VEGFA,VEGFB
HOTAIR Regulatory Pathway	6.55	0.0422	-0.816	6/166 (4%)	0/166 (0%)	1/166 (1%)	159/166 (96%)	AKT3,CD44,ICAM1,MET,PIK3R3,PTEN,RELB
CXCR4 Signaling	6.53	0.0419	-0.816	5/167 (3%)	0/167 (0%)	2/167 (1%)	160/167 (96%)	AKT3,ITPR3,MAP2K2,MYL9,PIK3R3,PLCB3,RAC3
Gαq Signaling	6.5	0.0414	-1.342	6/169 (4%)	0/169 (0%)	1/169 (1%)	162/169 (96%)	AKT3,ITPR3,MAP2K2,PIK3R3,PLCB3,RAC3,RELB
Netrin Signaling	6.41	0.0402	-1.89	6/174 (3%)	0/174 (0%)	1/174 (1%)	167/174 (96%)	ADORA2B,AKT3,ITPR3,MAP2K2,PGK1,PIK3R3,RAC3
Cancer Drug Resistance by Drug Efflux	6.35	0.0862	-1	4/58 (7%)	0/58 (0%)	1/58 (2%)	53/58 (91%)	AKT3,MAP2K2,PDK1,PIK3R3,PTEN
Erythropoietin Signaling Pathway	6.3	0.0387	-1.633	5/181 (3%)	0/181 (0%)	2/181 (1%)	174/181 (96%)	AKT3,IL11,ITPR3,MAP2K2,PIK3R3,RAC3,RELB
Regulation of Actin-based Motility by Rho	6.29	0.0536	-1	5/112 (4%)	0/112 (0%)	1/112 (1%)	106/112 (95%)	ITGA5,ITGB1,ITGB3,ITGB8,MYL9,RAC3
PD-1, PD-L1 cancer immunotherapy pathway	6.24	0.0526	-0.447	4/114 (4%)	0/114 (0%)	2/114 (2%)	108/114 (95%)	AKT3,HLA-E,LAT,PIK3R3,PTEN,SKP2
Prostate Cancer Signaling	6.2	0.0517	-0.447	4/116 (3%)	0/116 (0%)	2/116 (2%)	110/116 (95%)	AKT3,CCNE1,MAP2K2,PIK3R3,PTEN,RELB
Hepatitis B Chronic Liver Pathogenesis Signaling Pathway	6.19	0.0372	0	5/188 (3%)	0/188 (0%)	2/188 (1%)	181/188 (96%)	AKT3,CDC20,IRF7,MAP2K2,PIK3R3,PTEN,VEGFA
Regulation of eIF4 and p70S6K Signaling	6.17	0.037	-1.342	6/189 (3%)	0/189 (0%)	1/189 (1%)	182/189 (96%)	AKT3,ITGA5,ITGB1,ITGB3,ITGB8,MAP2K2,PIK3R3
Regulation of the Epithelial Mesenchymal Transition by Growth Factors Pathway	6.1	0.0361	-0.447	4/194 (2%)	0/194 (0%)	3/194 (2%)	187/194 (96%)	AKT3,FGF7,MAP2K2,MET,PDGFRB,PIK3R3,RELB
Glycolysis I	6.07	0.143	-2	4/28 (14%)	0/28 (0%)	0/28 (0%)	24/28 (86%)	ALDOA,PGK1,PKM,TPI1
IL-17A Signaling in Airway Cells	6	0.0735	0	4/68 (6%)	0/68 (0%)	1/68 (1%)	63/68 (93%)	AKT3,MAP2K2,PIK3R3,PTEN,RELB
IL-6 Signaling	5.93	0.0465	-1.342	5/129 (4%)	0/129 (0%)	1/129 (1%)	123/129 (95%)	AKT3,HSPB1,MAP2K2,PIK3R3,RELB,VEGFA
Senescence Pathway	5.91	0.0267	-1.134	6/300 (2%)	0/300 (0%)	2/300 (1%)	292/300 (97%)	AKT3,CCNE1,ITPR3,MAP2K2,PDK1,PIK3R3,PTEN,SERPINE1
TR/RXR Activation	5.89	0.0458	-1.633	5/131 (4%)	0/131 (0%)	1/131 (1%)	125/131 (95%)	AKT3,ITGA5,ITGB3,PIK3R3,VEGFA,VEGFB
Neutrophil Extracellular Trap Signaling Pathway	5.87	0.0218	-1	8/413 (2%)	0/413 (0%)	1/413 (0%)	404/413 (98%)	AKT3,COL6A1,COL6A2,ITGB1,ITPR3,MAP2K2,PIK3R3,PLCB3,RAC3
fMLP Signaling in Neutrophils	5.85	0.0451	-1	5/133 (4%)	0/133 (0%)	1/133 (1%)	127/133 (95%)	ITPR3,MAP2K2,PIK3R3,PLCB3,RAC3,RELB
P2Y Purinergic Receptor Signaling Pathway	5.85	0.0451	-1	5/133 (4%)	0/133 (0%)	1/133 (1%)	127/133 (95%)	AKT3,ITGB3,MAP2K2,PIK3R3,PLCB3,RELB
Autism Signaling Pathway	5.81	0.0259	0	5/309 (2%)	0/309 (0%)	3/309 (1%)	301/309 (97%)	AKT3,FZD4,HLA-E,IL11,MAP2K2,MET,PIK3R3,PTEN
Role of Osteoclasts in Rheumatoid Arthritis Signaling Pathway	5.72	0.0252	-2.121	7/318 (2%)	0/318 (0%)	1/318 (0%)	310/318 (97%)	AKT3,COL6A1,COL6A2,ITGA5,ITGB3,MAP2K2,PIK3R3,RAC3
Reelin Signaling in Neurons	5.72	0.0429	-1.633	5/140 (4%)	0/140 (0%)	1/140 (1%)	134/140 (96%)	AKT3,ITGA5,ITGB1,MAP2K2,PDK1,PIK3R3
NF-κB Activation by Viruses	5.7	0.0641	-1	4/78 (5%)	0/78 (0%)	1/78 (1%)	73/78 (94%)	AKT3,ITGB1,ITGB3,PIK3R3,RELB
Renal Cell Carcinoma Signaling	5.7	0.0641	-1	4/78 (5%)	0/78 (0%)	1/78 (1%)	73/78 (94%)	AKT3,MAP2K2,MET,PIK3R3,VEGFA
TREM1 Signaling	5.67	0.0633	-2	5/79 (6%)	0/79 (0%)	0/79 (0%)	74/79 (94%)	AKT3,ICAM1,ITGA5,ITGB1,RELB
Thyroid Cancer Signaling	5.67	0.0633	-0.447	4/79 (5%)	0/79 (0%)	1/79 (1%)	74/79 (94%)	AKT3,MAP2K2,PDK1,PIK3R3,PTEN
Glycation Signaling Pathway	5.67	0.0311	-1.134	5/225 (2%)	0/225 (0%)	2/225 (1%)	218/225 (97%)	AKT3,ICAM1,IL11,PIK3R3,RAC3,VEGFA,VEGFB
Apelin Endothelial Signaling Pathway	5.65	0.0417	-1.342	5/144 (3%)	0/144 (0%)	1/144 (1%)	138/144 (96%)	AKT3,ICAM1,MAP2K2,PIK3R3,PLCB3,RELB
Endocannabinoid Cancer Inhibition Pathway	5.61	0.0411	0	4/146 (3%)	0/146 (0%)	2/146 (1%)	140/146 (96%)	AKT3,CCNE1,MAP2K2,PIK3R3,VEGFA,VEGFB
PIP3 activates AKT signaling	5.6	0.0408	0	3/147 (2%)	0/147 (0%)	3/147 (2%)	141/147 (96%)	AKT3,FGF7,MET,PDGFRB,PIK3R3,PTEN
Neuroinflammation Signaling Pathway	5.58	0.0241	-1	7/332 (2%)	0/332 (0%)	1/332 (0%)	324/332 (98%)	AKT3,GLUL,HLA-E,ICAM1,IRF7,PIK3R3,RAC3,RELB
BEX2 Signaling Pathway	5.57	0.0602	#NUM!	5/83 (6%)	0/83 (0%)	0/83 (0%)	78/83 (94%)	AKT3,PTEN,RELB,VEGFA,VEGFB
FAK Signaling	5.56	0.0125	-1.387	10/1039 (1%)	0/1039 (0%)	3/1039 (0%)	1026/1039 (99%)	ADORA2B,AKT3,FZD4,ITGA5,ITGB1,ITGB3,ITGB8,MAP2K2,MET,PDGFRB,PIK3R3,PTEN,PTGER2
Sertoli Cell-Germ Cell Junction Signaling Pathway (Enhanced)	5.52	0.0295	-0.378	6/237 (3%)	0/237 (0%)	1/237 (0%)	230/237 (97%)	AKT3,ICAM1,ITGB1,LAMC1,MAP2K2,PIK3R3,RAC3
VEGF Family Ligand-Receptor Interactions	5.49	0.0581	-1.342	4/86 (5%)	0/86 (0%)	1/86 (1%)	81/86 (94%)	AKT3,MAP2K2,PIK3R3,VEGFA,VEGFB
Regulation of Cellular Mechanics by Calpain Protease	5.42	0.0562	#NUM!	4/89 (4%)	0/89 (0%)	1/89 (1%)	84/89 (94%)	CCNE1,ITGA5,ITGB1,ITGB3,ITGB8
eNOS Signaling	5.37	0.0373	-0.447	5/161 (3%)	0/161 (0%)	1/161 (1%)	155/161 (96%)	AKT3,CAV1,ITPR3,PIK3R3,VEGFA,VEGFB
Actin Nucleation by ARP-WASP Complex	5.35	0.0543	#NUM!	5/92 (5%)	0/92 (0%)	0/92 (0%)	87/92 (95%)	ITGA5,ITGB1,ITGB3,ITGB8,RAC3
CREB Signaling in Neurons	5.32	0.0162	-1.265	7/617 (1%)	0/617 (0%)	3/617 (0%)	607/617 (98%)	ADORA2B,AKT3,FZD4,ITPR3,MAP2K2,PDGFRB,PIK3R3,PLCB3,PTGER2,VEGFA
Elastic fibre formation	5.26	0.0909	-2	4/44 (9%)	0/44 (0%)	0/44 (0%)	40/44 (91%)	ITGA5,ITGB1,ITGB3,ITGB8
VEGF Signaling	5.23	0.0515	-1.342	4/97 (4%)	0/97 (0%)	1/97 (1%)	92/97 (95%)	AKT3,MAP2K2,PIK3R3,VEGFA,VEGFB
Glutamate and glutamine metabolism	5.21	0.214	#NUM!	3/14 (21%)	0/14 (0%)	0/14 (0%)	11/14 (79%)	GLUD1,GLUD2,GLUL
S100 Family Signaling Pathway	5.2	0.014	-2.111	9/787 (1%)	0/787 (0%)	2/787 (0%)	776/787 (99%)	ADORA2B,AKT3,FZD4,ITPR3,MAP2K2,PIK3R3,PLCB3,PTGER2,RAC3,VEGFA,VEGFB
Glutamate Biosynthesis II	5.17	1	#NUM!	2/2 (100%)	0/2 (0%)	0/2 (0%)	0/2 (0%)	GLUD1,GLUD2
Glutamate Degradation X	5.17	1	#NUM!	2/2 (100%)	0/2 (0%)	0/2 (0%)	0/2 (0%)	GLUD1,GLUD2
Melanoma Signaling	5.03	0.08	#NUM!	3/50 (6%)	0/50 (0%)	1/50 (2%)	46/50 (92%)	AKT3,MAP2K2,PIK3R3,PTEN
Paxillin Signaling	5.02	0.0467	#NUM!	4/107 (4%)	0/107 (0%)	1/107 (1%)	102/107 (95%)	ITGA5,ITGB1,ITGB3,ITGB8,PIK3R3
Oxytocin Signaling Pathway	4.99	0.0246	-1.134	5/285 (2%)	0/285 (0%)	2/285 (1%)	278/285 (98%)	AKT3,HSPB1,ITPR3,MYL9,PIK3R3,PLCB3,RELB
Acute Phase Response Signaling	4.94	0.0314	-2.236	5/191 (3%)	0/191 (0%)	1/191 (1%)	185/191 (97%)	AKT3,MAP2K2,OSMR,PIK3R3,RELB,SERPINE1
Lymphotoxin β Receptor Signaling	4.87	0.0727	#NUM!	3/55 (5%)	0/55 (0%)	1/55 (2%)	51/55 (93%)	AKT3,LTBR,PIK3R3,RELB
Amyotrophic Lateral Sclerosis Signaling	4.85	0.0431	#NUM!	4/116 (3%)	0/116 (0%)	1/116 (1%)	111/116 (96%)	AKT3,GLUL,PIK3R3,VEGFA,VEGFB
Sphingosine-1-phosphate Signaling	4.82	0.0424	0	3/118 (3%)	0/118 (0%)	2/118 (2%)	113/118 (96%)	AKT3,PDGFRB,PIK3R3,PLCB3,RAC3
Adrenomedullin signaling pathway	4.81	0.0297	-1.342	5/202 (2%)	0/202 (0%)	1/202 (0%)	196/202 (97%)	AKT3,ITPR3,MAP2K2,PIK3R3,PLCB3,RELB
Fc Epsilon RI Signaling	4.78	0.0417	-1.342	4/120 (3%)	0/120 (0%)	1/120 (1%)	115/120 (96%)	AKT3,LAT,MAP2K2,PIK3R3,RAC3
G-Protein Coupled Receptor Signaling	4.77	0.014	-1.265	7/714 (1%)	0/714 (0%)	3/714 (0%)	704/714 (99%)	ADORA2B,AKT3,FZD4,MAP2K2,MYL9,PIK3R3,PLCB3,PTGER2,RAC3,RELB
Renin-Angiotensin Signaling	4.77	0.0413	#NUM!	4/121 (3%)	0/121 (0%)	1/121 (1%)	116/121 (96%)	ITPR3,MAP2K2,PIK3R3,PTGER2,RELB
RAR Activation	4.73	0.0184	-0.707	6/434 (1%)	0/434 (0%)	2/434 (0%)	426/434 (98%)	AKT3,IGFBP3,IL11,PIK3R3,PTEN,RAC3,RELB,VEGFA
Endometrial Cancer Signaling	4.72	0.0667	#NUM!	3/60 (5%)	0/60 (0%)	1/60 (2%)	56/60 (93%)	AKT3,MAP2K2,PIK3R3,PTEN
L1CAM interactions	4.71	0.0403	-2.236	5/124 (4%)	0/124 (0%)	0/124 (0%)	119/124 (96%)	ITGA5,ITGB1,ITGB3,LAMC1,MAP2K2
Glioma Signaling	4.65	0.0391	0.447	3/128 (2%)	0/128 (0%)	2/128 (2%)	123/128 (96%)	AKT3,MAP2K2,PDGFRB,PIK3R3,PTEN
ROBO SLIT Signaling Pathway	4.63	0.0388	0.447	4/129 (3%)	0/129 (0%)	1/129 (1%)	124/129 (96%)	AKT3,MYL9,SLIT2,VEGFA,VEGFB
Glutaminergic Receptor Signaling Pathway (Enhanced)	4.59	0.0213	-1.89	6/329 (2%)	0/329 (0%)	1/329 (0%)	322/329 (98%)	AKT3,GLUD1,GLUD2,GLUL,ITPR3,PIK3R3,PLCB3
Response to elevated platelet cytosolic Ca2+	4.58	0.0379	-2.236	5/132 (4%)	0/132 (0%)	0/132 (0%)	127/132 (96%)	ALDOA,ITGB3,SERPINE1,VEGFA,VEGFB
Gα12/13 Signaling	4.55	0.0373	0	3/134 (2%)	0/134 (0%)	2/134 (1%)	129/134 (96%)	AKT3,MAP2K2,MYL9,PIK3R3,RELB
CD40 Signaling	4.53	0.0597	#NUM!	3/67 (4%)	0/67 (0%)	1/67 (1%)	63/67 (94%)	ICAM1,MAP2K2,PIK3R3,RELB
Role of PI3K/AKT Signaling in the Pathogenesis of Influenza	4.53	0.0597	#NUM!	3/67 (4%)	0/67 (0%)	1/67 (1%)	63/67 (94%)	AKT3,MAP2K2,PIK3R3,RELB
Breast Cancer Regulation by Stathmin1	4.52	0.0148	-1	7/608 (1%)	0/608 (0%)	2/608 (0%)	599/608 (99%)	ADORA2B,FZD4,MAP2K2,PIK3R3,PLCB3,PTGER2,RAC3,VEGFA,VEGFB
Role of NFAT in Cardiac Hypertrophy	4.51	0.0263	-0.816	4/228 (2%)	0/228 (0%)	2/228 (1%)	222/228 (97%)	AKT3,IL11,ITPR3,MAP2K2,PIK3R3,PLCB3
Role of Osteoblasts, Osteoclasts and Chondrocytes in Rheumatoid Arthritis	4.5	0.0262	#NUM!	3/229 (1%)	0/229 (0%)	3/229 (1%)	223/229 (97%)	AKT3,FZD4,IL11,ITGA5,ITGB3,PIK3R3
Hereditary Breast Cancer Signaling	4.49	0.0362	-0.447	4/138 (3%)	0/138 (0%)	1/138 (1%)	133/138 (96%)	AKT3,PIK3R3,PTEN,VEGFA,VEGFB
Ephrin A Signaling	4.45	0.0355	2.236	3/141 (2%)	0/141 (0%)	2/141 (1%)	136/141 (96%)	AKT3,MAP2K2,MYL9,PIK3R3,VEGFA
T Cell Receptor Signaling	4.44	0.0144	-1.89	8/623 (1%)	0/623 (0%)	1/623 (0%)	614/623 (99%)	AKT3,HLA-E,ICAM1,ITGB1,LAT,MAP2K2,PDK1,PIK3R3,RELB
Glioma Invasiveness Signaling	4.43	0.0563	#NUM!	3/71 (4%)	0/71 (0%)	1/71 (1%)	67/71 (94%)	CD44,ITGB3,PIK3R3,RAC3
Role of Osteoblasts in Rheumatoid Arthritis Signaling Pathway	4.39	0.025	-0.816	3/240 (1%)	0/240 (0%)	3/240 (1%)	234/240 (98%)	AKT3,FZD4,IL11,PIK3R3,VEGFA,VEGFB
Extra-nuclear estrogen signaling	4.33	0.0533	-1	3/75 (4%)	0/75 (0%)	1/75 (1%)	71/75 (95%)	AKT3,CAV1,HSPB1,PIK3R3
Sertoli Cell-Sertoli Cell Junction Signaling	4.32	0.0243	-0.816	5/247 (2%)	0/247 (0%)	1/247 (0%)	241/247 (98%)	AKT3,ICAM1,ITGB1,LAMC1,MAP2K2,PIK3R3
Leptin Signaling in Obesity	4.31	0.0526	#NUM!	3/76 (4%)	0/76 (0%)	1/76 (1%)	72/76 (95%)	AKT3,MAP2K2,PIK3R3,PLCB3
Type II Diabetes Mellitus Signaling	4.29	0.0329	#NUM!	4/152 (3%)	0/152 (0%)	1/152 (1%)	147/152 (97%)	AKT3,ITPR3,PIK3R3,PKM,RELB
Pancreatic Secretion Signaling Pathway	4.28	0.0239	-1.633	5/251 (2%)	0/251 (0%)	1/251 (0%)	245/251 (98%)	ADORA2B,AKT3,CA9,ITPR3,PIK3R3,PLCB3
Docosahexaenoic Acid (DHA) Signaling	4.27	0.0238	-1.633	5/252 (2%)	0/252 (0%)	1/252 (0%)	246/252 (98%)	AKT3,ITPR3,MAP2K2,PIK3R3,PLCB3,VEGFA
IL-10 Signaling	4.25	0.0323	0	5/155 (3%)	0/155 (0%)	0/155 (0%)	150/155 (97%)	AKT3,HLA-E,ICAM1,PKM,RELB
Epithelial Adherens Junction Signaling	4.21	0.0316	1.342	3/158 (2%)	0/158 (0%)	2/158 (1%)	153/158 (97%)	AKT3,MET,PTEN,TNS1,WWC1
Cardiac Hypertrophy Signaling	4.19	0.0231	-0.447	4/260 (2%)	0/260 (0%)	2/260 (1%)	254/260 (98%)	HSPB1,MAP2K2,MYL9,PIK3R3,PLCB3,RAC3
RAF/MAP kinase cascade	4.17	0.0229	-0.816	4/262 (2%)	0/262 (0%)	2/262 (1%)	256/262 (98%)	FGF7,ITGB3,LAT,MAP2K2,MET,PDGFRB
HEY1 Signaling Pathway	4.17	0.0311	-1	4/161 (2%)	0/161 (0%)	1/161 (1%)	156/161 (97%)	AKT3,DLL3,PIK3R3,VEGFA,VEGFB
Role of JAK family kinases in IL-6-type Cytokine Signaling	4.16	0.0482	-1	3/83 (4%)	0/83 (0%)	1/83 (1%)	79/83 (95%)	IL11,OSMR,VEGFA,VEGFB
JAK/STAT Signaling	4.16	0.0482	#NUM!	3/83 (4%)	0/83 (0%)	1/83 (1%)	79/83 (95%)	AKT3,MAP2K2,PIK3R3,RELB
PEDF Signaling	4.14	0.0476	#NUM!	3/84 (4%)	0/84 (0%)	1/84 (1%)	80/84 (95%)	AKT3,PIK3R3,RELB,WASF2
Glucose metabolism	4.1	0.0465	-2	4/86 (5%)	0/86 (0%)	0/86 (0%)	82/86 (95%)	ALDOA,PGK1,PKM,TPI1
FGF Signaling	4.1	0.0465	0	2/86 (2%)	0/86 (0%)	2/86 (2%)	82/86 (95%)	AKT3,FGF7,MET,PIK3R3
PDGF Signaling	4.08	0.046	1	2/87 (2%)	0/87 (0%)	2/87 (2%)	83/87 (95%)	CAV1,MAP2K2,PDGFRB,PIK3R3
ABRA Signaling Pathway	4.06	0.0455	-1	3/88 (3%)	0/88 (0%)	1/88 (1%)	84/88 (95%)	ITGB1,MYL9,VEGFA,VEGFB
Aldosterone Signaling in Epithelial Cells	4.05	0.0292	-1	4/171 (2%)	0/171 (0%)	1/171 (1%)	166/171 (97%)	HSPB1,ITPR3,MAP2K2,PIK3R3,PLCB3
Ribonucleotide Reductase Signaling Pathway	4.01	0.0287	-1.342	3/174 (2%)	0/174 (0%)	2/174 (1%)	169/174 (97%)	AKT3,MET,PIK3R3,SKP2,VEGFA
Arginine Biosynthesis IV	3.99	0.333	#NUM!	2/6 (33%)	0/6 (0%)	0/6 (0%)	4/6 (67%)	GLUD1,GLUD2
Acute Myeloid Leukemia Signaling	3.99	0.0435	#NUM!	3/92 (3%)	0/92 (0%)	1/92 (1%)	88/92 (96%)	AKT3,MAP2K2,PIK3R3,RELB
Fcγ Receptor-mediated Phagocytosis in Macrophages and Monocytes	3.97	0.043	-1	3/93 (3%)	0/93 (0%)	1/93 (1%)	89/93 (96%)	AKT3,PIK3R3,PTEN,RAC3
RANK Signaling in Osteoclasts	3.97	0.043	#NUM!	3/93 (3%)	0/93 (0%)	1/93 (1%)	89/93 (96%)	AKT3,MAP2K2,PIK3R3,RELB
Non-Small Cell Lung Cancer Signaling	3.91	0.0417	-1	3/96 (3%)	0/96 (0%)	1/96 (1%)	92/96 (96%)	AKT3,ITPR3,MAP2K2,PIK3R3
Detoxification of Reactive Oxygen Species	3.9	0.0811	#NUM!	3/37 (8%)	0/37 (0%)	0/37 (0%)	34/37 (92%)	ATP7A,ERO1A,NUDT2
Interferon gamma signaling	3.88	0.0408	-2	4/98 (4%)	0/98 (0%)	0/98 (0%)	94/98 (96%)	CD44,HLA-E,ICAM1,IRF7
Sirtuin Signaling Pathway	3.87	0.0201	#NUM!	6/298 (2%)	0/298 (0%)	0/298 (0%)	292/298 (98%)	GLUD1,GLUD2,LDHA,PDK1,PGK1,RELB
Apelin Cardiomyocyte Signaling Pathway	3.85	0.04	0	2/100 (2%)	0/100 (0%)	2/100 (2%)	96/100 (96%)	AKT3,MYL9,PIK3R3,PLCB3
IL-17 Signaling	3.84	0.0265	-0.447	3/189 (2%)	0/189 (0%)	2/189 (1%)	184/189 (97%)	AKT3,IL11,PIK3R3,VEGFA,VEGFB
Mouse Embryonic Stem Cell Pluripotency	3.8	0.0388	0	2/103 (2%)	0/103 (0%)	2/103 (2%)	99/103 (96%)	AKT3,FZD4,MAP2K2,PIK3R3
Phospholipase C Signaling	3.79	0.00979	-1.633	10/1124 (1%)	0/1124 (0%)	1/1124 (0%)	1113/1124 (99%)	ITGA5,ITGB1,ITGB3,ITGB8,ITPR3,LAT,MAP2K2,MYL9,PLCB3,RAC3,RELB
Leukocyte Extravasation Signaling	3.79	0.0258	-1.342	4/194 (2%)	0/194 (0%)	1/194 (1%)	189/194 (97%)	CD44,ICAM1,ITGB1,MAP2K2,PIK3R3
IGF-1 Signaling	3.76	0.0381	#NUM!	3/105 (3%)	0/105 (0%)	1/105 (1%)	101/105 (96%)	AKT3,IGFBP3,MAP2K2,PIK3R3
Sucrose Degradation V (Mammalian)	3.72	0.25	#NUM!	2/8 (25%)	0/8 (0%)	0/8 (0%)	6/8 (75%)	ALDOA,TPI1
Human Embryonic Stem Cell Pluripotency	3.72	0.0249	0.447	2/201 (1%)	0/201 (0%)	3/201 (1%)	196/201 (98%)	AKT3,FZD4,MAP2K2,PDGFRB,PIK3R3
Oxytocin in Brain Signaling Pathway	3.71	0.0248	-1.342	4/202 (2%)	0/202 (0%)	1/202 (0%)	197/202 (98%)	AKT3,ITPR3,MAP2K2,PIK3R3,PLCB3
Beta-catenin independent WNT signaling	3.68	0.0244	0	3/205 (1%)	0/205 (0%)	2/205 (1%)	200/205 (98%)	FZD4,ITPR3,PIK3R3,PLCB3,RAC3
Interleukin-4 and Interleukin-13 signaling	3.67	0.036	-2	4/111 (4%)	0/111 (0%)	0/111 (0%)	107/111 (96%)	ICAM1,ITGB1,MUC1,VEGFA
Activin Inhibin Signaling Pathway	3.61	0.0236	-0.447	3/212 (1%)	0/212 (0%)	2/212 (1%)	207/212 (98%)	AKT3,IL11,MAP2K2,PIK3R3,SERPINE1
Role of IL-17F in Allergic Inflammatory Airway Diseases	3.61	0.0652	#NUM!	2/46 (4%)	0/46 (0%)	1/46 (2%)	43/46 (93%)	IL11,MAP2K2,RELB
IL-23 Signaling Pathway	3.61	0.0652	#NUM!	2/46 (4%)	0/46 (0%)	1/46 (2%)	43/46 (93%)	AKT3,PIK3R3,RELB
Cell surface interactions at the vascular wall	3.58	0.0233	-2.236	5/215 (2%)	0/215 (0%)	0/215 (0%)	210/215 (98%)	CAV1,CD44,ITGA5,ITGB1,ITGB3
mTOR Signaling	3.58	0.0233	#NUM!	4/215 (2%)	0/215 (0%)	1/215 (0%)	210/215 (98%)	AKT3,PIK3R3,RAC3,VEGFA,VEGFB
Cholecystokinin/Gastrin-mediated Signaling	3.58	0.0342	#NUM!	4/117 (3%)	0/117 (0%)	0/117 (0%)	113/117 (97%)	ITPR3,MAP2K2,PLCB3,RAC3
Bladder Cancer Signaling	3.56	0.0336	#NUM!	3/119 (3%)	0/119 (0%)	1/119 (1%)	115/119 (97%)	FGF7,MAP2K2,VEGFA,VEGFB
Systemic Lupus Erythematosus in T Cell Signaling Pathway	3.54	0.0124	-1.134	7/645 (1%)	0/645 (0%)	1/645 (0%)	637/645 (99%)	AKT3,CD44,HLA-E,LAT,MAP2K2,PDK1,PIK3R3,RAC3
Autophagy	3.54	0.0227	-0.447	4/220 (2%)	0/220 (0%)	1/220 (0%)	215/220 (98%)	AKT3,MAP2K2,PIK3R3,PTEN,VEGFA
Pyruvate metabolism	3.53	0.0612	#NUM!	3/49 (6%)	0/49 (0%)	0/49 (0%)	46/49 (94%)	LDHA,PDK1,PKM
NGF Signaling	3.53	0.0331	#NUM!	3/121 (2%)	0/121 (0%)	1/121 (1%)	117/121 (97%)	AKT3,MAP2K2,PIK3R3,RELB
Hepatic Cholestasis	3.5	0.0223	-0.447	4/224 (2%)	0/224 (0%)	1/224 (0%)	219/224 (98%)	AKT3,IL11,LY96,MAP2K2,RELB
Nuclear Cytoskeleton Signaling Pathway	3.5	0.0223	-1.342	4/224 (2%)	0/224 (0%)	1/224 (0%)	219/224 (98%)	ITGA5,ITGB1,ITGB3,ITGB8,SKP2
Role of NANOG in Mammalian Embryonic Stem Cell Pluripotency	3.5	0.0325	#NUM!	2/123 (2%)	0/123 (0%)	2/123 (2%)	119/123 (97%)	AKT3,FZD4,MAP2K2,PIK3R3
Endocannabinoid Developing Neuron Pathway	3.45	0.0315	-1	3/127 (2%)	0/127 (0%)	1/127 (1%)	123/127 (97%)	AKT3,MAP2K2,PIK3R3,RAC3
Signaling by TGF-beta Receptor Complex	3.4	0.0556	#NUM!	3/54 (6%)	0/54 (0%)	0/54 (0%)	51/54 (94%)	ITGB1,ITGB3,ITGB8
14-3-3-mediated Signaling	3.37	0.0301	-1	3/133 (2%)	0/133 (0%)	1/133 (1%)	129/133 (97%)	AKT3,MAP2K2,PIK3R3,PLCB3
IL-27 Signaling Pathway	3.36	0.0299	#NUM!	3/134 (2%)	0/134 (0%)	1/134 (1%)	130/134 (97%)	AKT3,HLA-E,PIK3R3,RELB
EGF Signaling	3.36	0.0536	#NUM!	2/56 (4%)	0/56 (0%)	1/56 (2%)	53/56 (95%)	AKT3,ITPR3,PIK3R3
CCR3 Signaling in Eosinophils	3.34	0.0294	#NUM!	3/136 (2%)	0/136 (0%)	1/136 (1%)	132/136 (97%)	ITPR3,MAP2K2,PIK3R3,PLCB3
Cellular Effects of Sildenafil (Viagra)	3.33	0.0115	0	5/694 (1%)	0/694 (0%)	3/694 (0%)	686/694 (99%)	ADORA2B,AKT3,FZD4,MYL9,PIK3R3,PTGER2,VEGFA,VEGFB
Signaling by PDGF	3.31	0.0517	#NUM!	2/58 (3%)	0/58 (0%)	1/58 (2%)	55/58 (95%)	COL6A1,COL6A2,PDGFRB
Role of IL-17A in Arthritis	3.31	0.0517	#NUM!	2/58 (3%)	0/58 (0%)	1/58 (2%)	55/58 (95%)	MAP2K2,PIK3R3,RELB
Semaphorin Signaling in Neurons	3.29	0.0508	#NUM!	3/59 (5%)	0/59 (0%)	0/59 (0%)	56/59 (95%)	ITGB1,MET,RAC3
Polyamine Regulation in Colon Cancer	3.29	0.0508	#NUM!	3/59 (5%)	0/59 (0%)	0/59 (0%)	56/59 (95%)	AKT3,MAP2K2,SMS
GABAergic Receptor Signaling Pathway (Enhanced)	3.29	0.0286	-1	4/140 (3%)	0/140 (0%)	0/140 (0%)	136/140 (97%)	GLUD1,GLUD2,GLUL,ITPR3
Insulin Receptor Signaling	3.29	0.0286	0	3/140 (2%)	0/140 (0%)	1/140 (1%)	136/140 (97%)	AKT3,MAP2K2,PIK3R3,PTEN
Cyclophilin Signaling Pathway	3.28	0.02	-1.342	4/250 (2%)	0/250 (0%)	1/250 (0%)	245/250 (98%)	AKT3,CD44,HLA-E,MAP2K2,PIK3R3
Pathogen Induced Cytokine Storm Signaling Pathway	3.28	0.0156	-1.633	5/384 (1%)	0/384 (0%)	1/384 (0%)	378/384 (98%)	COL6A1,COL6A2,IL11,IRF7,VEGFA,VEGFB
Role of Chondrocytes in Rheumatoid Arthritis Signaling Pathway	3.24	0.0278	-2	4/144 (3%)	0/144 (0%)	0/144 (0%)	140/144 (97%)	ITGA5,ITGB1,VEGFA,VEGFB
IL-2 Signaling	3.21	0.0476	#NUM!	2/63 (3%)	0/63 (0%)	1/63 (2%)	60/63 (95%)	AKT3,MAP2K2,PIK3R3
Semaphorin interactions	3.19	0.0469	#NUM!	2/64 (3%)	0/64 (0%)	1/64 (2%)	61/64 (95%)	ITGB1,MET,MYL9
NAD Signaling Pathway	3.18	0.0267	-1	3/150 (2%)	0/150 (0%)	1/150 (1%)	146/150 (97%)	AKT3,LDHA,PIK3R3,VEGFA
ERB2-ERBB3 Signaling	3.17	0.0462	#NUM!	2/65 (3%)	0/65 (0%)	1/65 (2%)	62/65 (95%)	MAP2K2,PIK3R3,PTEN
KEAP1-NFE2L2 pathway	3.15	0.0263	1	1/152 (1%)	0/152 (0%)	3/152 (2%)	148/152 (97%)	AKT3,PIK3R3,SKP2,VCP
WNT/Ca+ pathway	3.15	0.0455	#NUM!	2/66 (3%)	0/66 (0%)	1/66 (2%)	63/66 (95%)	FZD4,PLCB3,RELB
Protein Kinase A Signaling	3.14	0.0147	-1	5/408 (1%)	0/408 (0%)	1/408 (0%)	402/408 (99%)	ITPR3,MAP2K2,MYL9,PLCB3,PTEN,RELB
Role of Pattern Recognition Receptors in Recognition of Bacteria and Viruses	3.13	0.026	#NUM!	2/154 (1%)	0/154 (0%)	2/154 (1%)	150/154 (97%)	IL11,IRF7,PIK3R3,RELB
Collagen biosynthesis and modifying enzymes	3.13	0.0448	#NUM!	3/67 (4%)	0/67 (0%)	0/67 (0%)	64/67 (96%)	COL6A1,COL6A2,P4HA2
Relaxin Signaling	3.11	0.0256	#NUM!	3/156 (2%)	0/156 (0%)	1/156 (1%)	152/156 (97%)	AKT3,PIK3R3,RELB,VEGFA
Agrin Interactions at Neuromuscular Junction	3.11	0.0441	#NUM!	3/68 (4%)	0/68 (0%)	0/68 (0%)	65/68 (96%)	ITGB1,LAMC1,RAC3
SPINK1 General Cancer Pathway	3.11	0.0441	#NUM!	2/68 (3%)	0/68 (0%)	1/68 (1%)	65/68 (96%)	AKT3,MAP2K2,PIK3R3
TEC Kinase Signaling	3.09	0.0121	#NUM!	6/579 (1%)	0/579 (0%)	1/579 (0%)	572/579 (99%)	ITGA5,ITGB1,ITGB3,ITGB8,PIK3R3,RAC3,RELB
GM-CSF Signaling	3.07	0.0429	#NUM!	2/70 (3%)	0/70 (0%)	1/70 (1%)	67/70 (96%)	AKT3,MAP2K2,PIK3R3
Opioid Signaling Pathway	3.05	0.0177	-2.236	5/282 (2%)	0/282 (0%)	0/282 (0%)	277/282 (98%)	AKT3,ITPR3,MAP2K2,PDK1,RAC3
Transcriptional Regulatory Network in Embryonic Stem Cells	3.03	0.0244	0	2/164 (1%)	0/164 (0%)	2/164 (1%)	160/164 (98%)	AKT3,FZD4,MAP2K2,PIK3R3
Mitochondrial Division Signaling Pathway	3.01	0.0241	-2	4/166 (2%)	0/166 (0%)	0/166 (0%)	162/166 (98%)	ITPR3,MET,VEGFA,VEGFB
Glucocorticoid Receptor Signaling	2.99	0.0116	#NUM!	6/602 (1%)	0/602 (0%)	1/602 (0%)	595/602 (99%)	AKT3,CAV1,HLA-E,ICAM1,MAP2K2,PIK3R3,SERPINE1
GDNF Family Ligand-Receptor Interactions	2.97	0.0395	#NUM!	2/76 (3%)	0/76 (0%)	1/76 (1%)	73/76 (96%)	ITPR3,MAP2K2,PIK3R3
Dendritic Cell Maturation	2.97	0.0115	-1.633	6/607 (1%)	0/607 (0%)	1/607 (0%)	600/607 (99%)	AKT3,HLA-E,ICAM1,LTBR,PIK3R3,PLCB3,RELB
Germ Cell-Sertoli Cell Junction Signaling	2.96	0.0234	#NUM!	3/171 (2%)	0/171 (0%)	1/171 (1%)	167/171 (98%)	ITGB1,MAP2K2,PIK3R3,RAC3
Angiopoietin Signaling	2.95	0.039	#NUM!	2/77 (3%)	0/77 (0%)	1/77 (1%)	74/77 (96%)	AKT3,PIK3R3,RELB
Hypoxia Signaling in the Cardiovascular System	2.94	0.0385	#NUM!	3/78 (4%)	0/78 (0%)	0/78 (0%)	75/78 (96%)	LDHA,PTEN,VEGFA
RHO GTPase cycle	2.92	0.0133	-0.816	4/450 (1%)	0/450 (0%)	2/450 (0%)	444/450 (99%)	CAV1,ITGB1,PIK3R3,RAC3,VCP,WASF2
Signaling by MET	2.92	0.038	#NUM!	3/79 (4%)	0/79 (0%)	0/79 (0%)	76/79 (96%)	ITGB1,LAMC1,MET
IL-7 Signaling Pathway	2.91	0.0375	#NUM!	2/80 (3%)	0/80 (0%)	1/80 (1%)	77/80 (96%)	AKT3,MET,PIK3R3
IL-3 Signaling	2.89	0.037	#NUM!	2/81 (2%)	0/81 (0%)	1/81 (1%)	78/81 (96%)	AKT3,MAP2K2,PIK3R3
FLT3 Signaling in Hematopoietic Progenitor Cells	2.88	0.0366	#NUM!	2/82 (2%)	0/82 (0%)	1/82 (1%)	79/82 (96%)	AKT3,MAP2K2,PIK3R3
Tight Junction Signaling	2.87	0.0221	#NUM!	3/181 (2%)	0/181 (0%)	1/181 (1%)	177/181 (98%)	AKT3,MYL9,PTEN,RELB
Estrogen-Dependent Breast Cancer Signaling	2.86	0.0361	#NUM!	2/83 (2%)	0/83 (0%)	1/83 (1%)	80/83 (96%)	AKT3,PIK3R3,RELB
Formation of the ureteric bud	2.86	0.0952	#NUM!	2/21 (10%)	0/21 (0%)	0/21 (0%)	19/21 (90%)	ITGB1,SLIT2
LPS-stimulated MAPK Signaling	2.83	0.0353	#NUM!	2/85 (2%)	0/85 (0%)	1/85 (1%)	82/85 (96%)	MAP2K2,PIK3R3,RELB
HIPPO signaling	2.8	0.0345	#NUM!	1/87 (1%)	0/87 (0%)	2/87 (2%)	84/87 (97%)	CD44,SKP2,WWC1
GNRH Signaling	2.78	0.0208	#NUM!	4/192 (2%)	0/192 (0%)	0/192 (0%)	188/192 (98%)	ITPR3,MAP2K2,PLCB3,RELB
Production of Nitric Oxide and Reactive Oxygen Species in Macrophages	2.78	0.0208	#NUM!	3/192 (2%)	0/192 (0%)	1/192 (1%)	188/192 (98%)	AKT3,PIK3R3,RAC3,RELB
Apelin Cardiac Fibroblast Signaling Pathway	2.78	0.087	#NUM!	2/23 (9%)	0/23 (0%)	0/23 (0%)	21/23 (91%)	AKT3,SERPINE1
Endothelin-1 Signaling	2.76	0.0206	0	3/194 (2%)	0/194 (0%)	1/194 (1%)	190/194 (98%)	ITPR3,PIK3R3,PLCB3,PTGER2
IL-33 Signaling Pathway	2.75	0.0204	-1	3/196 (2%)	0/196 (0%)	1/196 (1%)	192/196 (98%)	AKT3,ICAM1,MAP2K2,PIK3R3
Ceramide Signaling	2.75	0.033	#NUM!	2/91 (2%)	0/91 (0%)	1/91 (1%)	88/91 (97%)	AKT3,PIK3R3,RELB
Interleukin-6 family signaling	2.74	0.0833	#NUM!	1/24 (4%)	0/24 (0%)	1/24 (4%)	22/24 (92%)	IL11,OSMR
Acetylcholine Receptor Signaling Pathway	2.74	0.0203	-1	3/197 (2%)	0/197 (0%)	1/197 (1%)	193/197 (98%)	AKT3,ITPR3,PIK3R3,PLCB3
Pulmonary Healing Signaling Pathway	2.68	0.0196	0	2/204 (1%)	0/204 (0%)	2/204 (1%)	200/204 (98%)	FGF7,FZD4,VEGFA,VEGFB
Estrogen-mediated S-phase Entry	2.67	0.0769	#NUM!	0/26 (0%)	0/26 (0%)	2/26 (8%)	24/26 (92%)	CCNE1,SKP2
TGF-β Signaling	2.67	0.0309	#NUM!	3/97 (3%)	0/97 (0%)	0/97 (0%)	94/97 (97%)	IRF7,MAP2K2,SERPINE1
Crosstalk between Dendritic Cells and Natural Killer Cells	2.65	0.0306	#NUM!	3/98 (3%)	0/98 (0%)	0/98 (0%)	95/98 (97%)	HLA-E,LTBR,RELB
p53 Signaling	2.64	0.0303	#NUM!	2/99 (2%)	0/99 (0%)	1/99 (1%)	96/99 (97%)	AKT3,PIK3R3,PTEN
ICOS-ICOSL Signaling in T Helper Cells	2.64	0.0117	0	5/512 (1%)	0/512 (0%)	1/512 (0%)	506/512 (99%)	AKT3,ITPR3,LAT,PIK3R3,PTEN,RELB
Syndecan interactions	2.64	0.0741	#NUM!	2/27 (7%)	0/27 (0%)	0/27 (0%)	25/27 (93%)	ITGB1,ITGB3
Coronavirus Pathogenesis Pathway	2.63	0.019	-1	3/211 (1%)	0/211 (0%)	1/211 (0%)	207/211 (98%)	CCNE1,IRF7,RELB,SERPINE1
S Phase	2.63	0.03	#NUM!	1/100 (1%)	0/100 (0%)	2/100 (2%)	97/100 (97%)	AKT3,CCNE1,SKP2
Neuropathic Pain Signaling in Dorsal Horn Neurons	2.62	0.0297	#NUM!	2/101 (2%)	0/101 (0%)	1/101 (1%)	98/101 (97%)	ITPR3,PIK3R3,PLCB3
CD28 Signaling in T Helper Cells	2.6	0.0115	-1.342	5/522 (1%)	0/522 (0%)	1/522 (0%)	516/522 (99%)	AKT3,ITPR3,LAT,MAP2K2,PIK3R3,RELB
GPER1 signaling	2.59	0.0291	#NUM!	2/103 (2%)	0/103 (0%)	1/103 (1%)	100/103 (97%)	ITGA5,ITGB1,PIK3R3
Glutamine Biosynthesis I	2.58	1	#NUM!	1/1 (100%)	0/1 (0%)	0/1 (0%)	0/1 (0%)	GLUL
Gluconeogenesis I	2.58	0.069	#NUM!	2/29 (7%)	0/29 (0%)	0/29 (0%)	27/29 (93%)	ALDOA,PGK1
Cachexia Signaling Pathway	2.54	0.0136	-0.447	3/368 (1%)	0/368 (0%)	2/368 (1%)	363/368 (99%)	AKT3,IGFBP3,IL11,PIK3R3,PTEN
Telomerase Signaling	2.53	0.0278	#NUM!	2/108 (2%)	0/108 (0%)	1/108 (1%)	105/108 (97%)	AKT3,MAP2K2,PIK3R3
PPAR Signaling	2.53	0.0278	#NUM!	2/108 (2%)	0/108 (0%)	1/108 (1%)	105/108 (97%)	MAP2K2,PDGFRB,RELB
Agranulocyte Adhesion and Diapedesis	2.52	0.0177	#NUM!	3/226 (1%)	0/226 (0%)	1/226 (0%)	222/226 (98%)	ICAM1,ITGA5,ITGB1,MYL9
MyD88 dependent cascade initiated on endosome	2.52	0.0645	#NUM!	2/31 (6%)	0/31 (0%)	0/31 (0%)	29/31 (94%)	IRF7,LY96
Systemic Lupus Erythematosus in B Cell Signaling Pathway	2.52	0.0096	-0.816	5/729 (1%)	0/729 (0%)	2/729 (0%)	722/729 (99%)	AKT3,IL11,IRF7,MAP2K2,PIK3R3,RAC3,RELB
G-protein beta:gamma signalling	2.49	0.0625	#NUM!	2/32 (6%)	0/32 (0%)	0/32 (0%)	30/32 (94%)	AKT3,PLCB3
Inhibition of Angiogenesis by TSP1	2.47	0.0606	#NUM!	2/33 (6%)	0/33 (0%)	0/33 (0%)	31/33 (94%)	AKT3,VEGFA
CDK5 Signaling	2.46	0.0261	#NUM!	3/115 (3%)	0/115 (0%)	0/115 (0%)	112/115 (97%)	ITGB1,LAMC1,MAP2K2
EIF2 Signaling	2.44	0.0168	#NUM!	3/238 (1%)	0/238 (0%)	1/238 (0%)	234/238 (98%)	AKT3,MAP2K2,PIK3R3,VEGFA
4-1BB Signaling in T Lymphocytes	2.44	0.0588	#NUM!	2/34 (6%)	0/34 (0%)	0/34 (0%)	32/34 (94%)	MAP2K2,RELB
Orexin Signaling Pathway	2.42	0.0166	-1	3/241 (1%)	0/241 (0%)	1/241 (0%)	237/241 (98%)	AKT3,ITPR3,PIK3R3,PLCB3
IL-12 Signaling and Production in Macrophages	2.42	0.0165	0	3/242 (1%)	0/242 (0%)	1/242 (0%)	238/242 (98%)	AKT3,MAP2K2,PIK3R3,RELB
GPVI-mediated activation cascade	2.42	0.0571	#NUM!	1/35 (3%)	0/35 (0%)	1/35 (3%)	33/35 (94%)	LAT,PIK3R3
IL-9 Signaling	2.42	0.0571	#NUM!	1/35 (3%)	0/35 (0%)	1/35 (3%)	33/35 (94%)	PIK3R3,RELB
Superpathway of Inositol Phosphate Compounds	2.41	0.0165	-1	3/243 (1%)	0/243 (0%)	1/243 (0%)	239/243 (98%)	NUDT2,PIK3R3,PLCB3,PTEN
IL-15 Production	2.38	0.0246	#NUM!	2/122 (2%)	0/122 (0%)	1/122 (1%)	119/122 (98%)	MET,PDGFRB,RELB
CDC42 Signaling	2.38	0.0104	#NUM!	5/579 (1%)	0/579 (0%)	1/579 (0%)	573/579 (99%)	HLA-E,ITGA5,ITGB1,ITGB3,ITGB8,MYL9
Gαs Signaling	2.35	0.0238	#NUM!	3/126 (2%)	0/126 (0%)	0/126 (0%)	123/126 (98%)	ADORA2B,MAP2K2,PTGER2
MyD88-independent TLR4 cascade	2.35	0.0526	#NUM!	2/38 (5%)	0/38 (0%)	0/38 (0%)	36/38 (95%)	IRF7,LY96
MIF-mediated Glucocorticoid Regulation	2.35	0.0526	#NUM!	2/38 (5%)	0/38 (0%)	0/38 (0%)	36/38 (95%)	LY96,RELB
PI3K Signaling in B Lymphocytes	2.33	0.0101	-1.342	6/592 (1%)	0/592 (0%)	0/592 (0%)	586/592 (99%)	AKT3,ITPR3,MAP2K2,PLCB3,PTEN,RELB
Sperm Motility	2.32	0.0155	#NUM!	3/258 (1%)	0/258 (0%)	1/258 (0%)	254/258 (98%)	ITPR3,MET,PDGFRB,PLCB3
G Beta Gamma Signaling	2.31	0.0231	#NUM!	3/130 (2%)	0/130 (0%)	0/130 (0%)	127/130 (98%)	AKT3,CAV1,ITPR3
Mitotic G1 phase and G1/S transition	2.29	0.0227	#NUM!	1/132 (1%)	0/132 (0%)	2/132 (2%)	129/132 (98%)	AKT3,CCNE1,SKP2
Deubiquitination	2.28	0.0151	1	1/265 (0%)	0/265 (0%)	3/265 (1%)	261/265 (98%)	CDC20,PTEN,SKP2,VCP
Synaptic Long Term Potentiation	2.27	0.0224	#NUM!	3/134 (2%)	0/134 (0%)	0/134 (0%)	131/134 (98%)	ITPR3,MAP2K2,PLCB3
CTLA4 Signaling in Cytotoxic T Lymphocytes	2.26	0.00979	0.447	5/613 (1%)	0/613 (0%)	1/613 (0%)	607/613 (99%)	AKT3,HLA-E,ITGB1,LAT,PIK3R3,RAC3
DAP12 interactions	2.24	0.0465	#NUM!	2/43 (5%)	0/43 (0%)	0/43 (0%)	41/43 (95%)	HLA-E,LAT
Oncostatin M Signaling	2.24	0.0465	#NUM!	2/43 (5%)	0/43 (0%)	0/43 (0%)	41/43 (95%)	MAP2K2,OSMR
White Adipose Tissue Browning Pathway	2.24	0.0217	#NUM!	3/138 (2%)	0/138 (0%)	0/138 (0%)	135/138 (98%)	ITPR3,LDHA,VEGFA
STAT3 Pathway	2.23	0.0216	#NUM!	2/139 (1%)	0/139 (0%)	1/139 (1%)	136/139 (98%)	MAP2K2,PDGFRB,VEGFA
Collagen chain trimerization	2.22	0.0455	#NUM!	2/44 (5%)	0/44 (0%)	0/44 (0%)	42/44 (95%)	COL6A1,COL6A2
Protein Ubiquitination Pathway	2.2	0.0143	#NUM!	2/279 (1%)	0/279 (0%)	2/279 (1%)	275/279 (99%)	CDC20,HLA-E,HSPB1,SKP2
MIF Regulation of Innate Immunity	2.18	0.0435	#NUM!	2/46 (4%)	0/46 (0%)	0/46 (0%)	44/46 (96%)	LY96,RELB
DNA damage-induced 14-3-3σ Signaling	2.18	0.0435	#NUM!	1/46 (2%)	0/46 (0%)	1/46 (2%)	44/46 (96%)	AKT3,CCNE1
Apelin Pancreas Signaling Pathway	2.18	0.0435	#NUM!	1/46 (2%)	0/46 (0%)	1/46 (2%)	44/46 (96%)	PIK3R3,RELB
C-type lectin receptors (CLRs)	2.18	0.0207	#NUM!	3/145 (2%)	0/145 (0%)	0/145 (0%)	142/145 (98%)	ITPR3,MUC1,RELB
Role of RIG1-like Receptors in Antiviral Innate Immunity	2.16	0.0426	#NUM!	2/47 (4%)	0/47 (0%)	0/47 (0%)	45/47 (96%)	IRF7,RELB
CLEAR Signaling Pathway	2.16	0.014	0	3/286 (1%)	0/286 (0%)	1/286 (0%)	282/286 (99%)	AKT3,ITPR3,PDGFRB,VEGFA
Inositol phosphate metabolism	2.15	0.0417	#NUM!	2/48 (4%)	0/48 (0%)	0/48 (0%)	46/48 (96%)	PLCB3,PTEN
Irritable Bowel Syndrome Signaling Pathway	2.14	0.0138	1	1/290 (0%)	0/290 (0%)	3/290 (1%)	286/290 (99%)	IL11,MYL9,PIK3R3,RAC3
Dilated Cardiomyopathy Signaling Pathway	2.14	0.02	#NUM!	2/150 (1%)	0/150 (0%)	1/150 (1%)	147/150 (98%)	AKT3,ITPR3,MYL9
iNOS Signaling	2.13	0.0408	#NUM!	2/49 (4%)	0/49 (0%)	0/49 (0%)	47/49 (96%)	LY96,RELB
WNT/SHH Axonal Guidance Signaling Pathway	2.12	0.0197	#NUM!	1/152 (1%)	0/152 (0%)	2/152 (1%)	149/152 (98%)	FZD4,ITPR3,PIK3R3
Corticotropin Releasing Hormone Signaling	2.1	0.0195	#NUM!	3/154 (2%)	0/154 (0%)	0/154 (0%)	151/154 (98%)	ITPR3,MAP2K2,VEGFA
Spermine Biosynthesis	2.1	0.333	#NUM!	1/3 (33%)	0/3 (0%)	0/3 (0%)	2/3 (67%)	SMS
Transcriptional regulation by RUNX2	2.1	0.0392	#NUM!	2/51 (4%)	0/51 (0%)	0/51 (0%)	49/51 (96%)	AKT3,ITGA5
FAT10 Cancer Signaling Pathway	2.1	0.0392	#NUM!	2/51 (4%)	0/51 (0%)	0/51 (0%)	49/51 (96%)	AKT3,RELB
Neutrophil degranulation	2.07	0.0105	-1.342	4/477 (1%)	0/477 (0%)	1/477 (0%)	472/477 (99%)	ALDOA,CD44,CD68,PKM,VCP
Microautophagy Signaling Pathway	2.07	0.0189	#NUM!	3/159 (2%)	0/159 (0%)	0/159 (0%)	156/159 (98%)	CHMP2A,COL6A1,COL6A2
Xenobiotic Metabolism General Signaling Pathway	2.04	0.0184	#NUM!	2/163 (1%)	0/163 (0%)	1/163 (1%)	160/163 (98%)	AKT3,MAP2K2,PIK3R3
Signaling by PTK6	2.03	0.0364	#NUM!	1/55 (2%)	0/55 (0%)	1/55 (2%)	53/55 (96%)	CCNE1,GPNMB
CD27 Signaling in Lymphocytes	2.02	0.0357	#NUM!	2/56 (4%)	0/56 (0%)	0/56 (0%)	54/56 (96%)	MAP2K2,RELB
CNTF Signaling	2.02	0.0357	#NUM!	1/56 (2%)	0/56 (0%)	1/56 (2%)	54/56 (96%)	MAP2K2,PIK3R3
CSDE1 Signaling Pathway	2	0.0351	#NUM!	2/57 (4%)	0/57 (0%)	0/57 (0%)	55/57 (96%)	AKT3,PTEN
Neurotransmitter uptake and metabolism In glial cells	1.98	0.25	#NUM!	1/4 (25%)	0/4 (0%)	0/4 (0%)	3/4 (75%)	GLUL
WNT/β-catenin Signaling	1.96	0.0172	#NUM!	2/174 (1%)	0/174 (0%)	1/174 (1%)	171/174 (98%)	AKT3,CD44,FZD4
GADD45 Signaling	1.96	0.0333	#NUM!	1/60 (2%)	0/60 (0%)	1/60 (2%)	58/60 (97%)	CCNE1,RELB
Assembly of collagen fibrils and other multimeric structures	1.95	0.0328	#NUM!	2/61 (3%)	0/61 (0%)	0/61 (0%)	59/61 (97%)	COL6A1,COL6A2
NCAM signaling for neurite out-growth	1.92	0.0317	#NUM!	2/63 (3%)	0/63 (0%)	0/63 (0%)	61/63 (97%)	COL6A1,COL6A2
Transcriptional Regulation by MECP2	1.92	0.0317	#NUM!	2/63 (3%)	0/63 (0%)	0/63 (0%)	61/63 (97%)	MET,PTEN
Collagen degradation	1.91	0.0312	#NUM!	2/64 (3%)	0/64 (0%)	0/64 (0%)	62/64 (97%)	COL6A1,COL6A2
Mitochondrial biogenesis	1.91	0.0312	#NUM!	2/64 (3%)	0/64 (0%)	0/64 (0%)	62/64 (97%)	GLUD1,GLUD2
UFMylation Signaling Pathway	1.91	0.0312	#NUM!	2/64 (3%)	0/64 (0%)	0/64 (0%)	62/64 (97%)	AKT3,PDK1
Thrombopoietin Signaling	1.91	0.0312	#NUM!	1/64 (2%)	0/64 (0%)	1/64 (2%)	62/64 (97%)	MAP2K2,PIK3R3
Aryl Hydrocarbon Receptor Signaling	1.9	0.0164	#NUM!	2/183 (1%)	0/183 (0%)	1/183 (1%)	180/183 (98%)	CCNE1,HSPB1,RELB
IL-15 Signaling	1.9	0.00949	-1	4/527 (1%)	0/527 (0%)	1/527 (0%)	522/527 (99%)	AKT3,MAP2K2,PIK3R3,RAC3,RELB
Role of JAK2 in Hormone-like Cytokine Signaling	1.89	0.0308	#NUM!	2/65 (3%)	0/65 (0%)	0/65 (0%)	63/65 (97%)	VEGFA,VEGFB
Pyruvate Fermentation to Lactate	1.88	0.2	#NUM!	1/5 (20%)	0/5 (0%)	0/5 (0%)	4/5 (80%)	LDHA
Activation of IRF by Cytosolic Pattern Recognition Receptors	1.88	0.0303	#NUM!	2/66 (3%)	0/66 (0%)	0/66 (0%)	64/66 (97%)	IRF7,RELB
Macrophage Classical Activation Signaling Pathway	1.87	0.016	#NUM!	2/188 (1%)	0/188 (0%)	1/188 (1%)	185/188 (98%)	IL11,LY96,PKM
MicroRNA Biogenesis Signaling Pathway	1.87	0.016	#NUM!	2/188 (1%)	0/188 (0%)	1/188 (1%)	185/188 (98%)	AKT3,PIK3R3,VEGFA
ERBB4 Signaling	1.87	0.0299	#NUM!	1/67 (1%)	0/67 (0%)	1/67 (1%)	65/67 (97%)	MAP2K2,PIK3R3
Macrophage Alternative Activation Signaling Pathway	1.85	0.0156	#NUM!	2/192 (1%)	0/192 (0%)	1/192 (1%)	189/192 (98%)	ADORA2B,PIK3R3,RELB
Cell Cycle: G1/S Checkpoint Regulation	1.84	0.029	#NUM!	0/69 (0%)	0/69 (0%)	2/69 (3%)	67/69 (97%)	CCNE1,SKP2
NOD1/2 Signaling Pathway	1.83	0.0155	#NUM!	2/194 (1%)	0/194 (0%)	1/194 (1%)	191/194 (98%)	IL11,IRF7,MAP2K2
FXR/RXR Activation	1.83	0.0154	#NUM!	2/195 (1%)	0/195 (0%)	1/195 (1%)	192/195 (98%)	AKT3,ICAM1,IL11
Adrenergic Receptor Signaling Pathway (Enhanced)	1.82	0.0152	#NUM!	2/197 (1%)	0/197 (0%)	1/197 (1%)	194/197 (98%)	IL11,ITPR3,PLCB3
PPARα/RXRα Activation	1.82	0.0152	#NUM!	3/197 (2%)	0/197 (0%)	0/197 (0%)	194/197 (98%)	MAP2K2,PLCB3,RELB
Synaptic Long Term Depression	1.81	0.0151	#NUM!	3/199 (2%)	0/199 (0%)	0/199 (0%)	196/199 (98%)	ITPR3,MAP2K2,PLCB3
PKCθ Signaling in T Lymphocytes	1.79	0.00893	#NUM!	4/560 (1%)	0/560 (0%)	1/560 (0%)	555/560 (99%)	ITPR3,LAT,PIK3R3,RAC3,RELB
Melatonin Signaling	1.79	0.027	#NUM!	2/74 (3%)	0/74 (0%)	0/74 (0%)	72/74 (97%)	MAP2K2,PLCB3
trans-Golgi Network Vesicle Budding	1.78	0.0267	#NUM!	2/75 (3%)	0/75 (0%)	0/75 (0%)	73/75 (97%)	CHMP2A,TPD52
GPCR-Mediated Integration of Enteroendocrine Signaling Exemplified by an L Cell	1.78	0.0267	#NUM!	2/75 (3%)	0/75 (0%)	0/75 (0%)	73/75 (97%)	ITPR3,PLCB3
T Cell Exhaustion Signaling Pathway	1.77	0.00882	0	4/567 (1%)	0/567 (0%)	1/567 (0%)	562/567 (99%)	AKT3,HLA-E,PDK1,PIK3R3,VEGFA
D-myo-inositol-5-phosphate Metabolism	1.77	0.0146	#NUM!	3/206 (1%)	0/206 (0%)	0/206 (0%)	203/206 (99%)	NUDT2,PLCB3,PTEN
Cellular response to hypoxia	1.77	0.0263	#NUM!	2/76 (3%)	0/76 (0%)	0/76 (0%)	74/76 (97%)	CA9,VEGFA
Interferon alpha/beta signaling	1.77	0.0263	#NUM!	2/76 (3%)	0/76 (0%)	0/76 (0%)	74/76 (97%)	HLA-E,IRF7
NF-κB Signaling	1.76	0.00876	-0.447	3/571 (1%)	0/571 (0%)	2/571 (0%)	566/571 (99%)	AKT3,LTBR,PDGFRB,PIK3R3,RELB
Antiproliferative Role of Somatostatin Receptor 2	1.75	0.026	#NUM!	1/77 (1%)	0/77 (0%)	1/77 (1%)	75/77 (97%)	MAP2K2,PIK3R3
Growth Hormone Signaling	1.75	0.026	#NUM!	1/77 (1%)	0/77 (0%)	1/77 (1%)	75/77 (97%)	IGFBP3,PIK3R3
Toll-like Receptor Signaling	1.75	0.026	#NUM!	2/77 (3%)	0/77 (0%)	0/77 (0%)	75/77 (97%)	LY96,RELB
Class I MHC mediated antigen processing and presentation	1.74	0.0105	0	2/381 (1%)	0/381 (0%)	2/381 (1%)	377/381 (99%)	CDC20,HLA-E,LY96,SKP2
Neurotrophin/TRK Signaling	1.73	0.0253	#NUM!	1/79 (1%)	0/79 (0%)	1/79 (1%)	77/79 (97%)	MAP2K2,PIK3R3
IL-17A Signaling in Fibroblasts	1.72	0.025	#NUM!	2/80 (3%)	0/80 (0%)	0/80 (0%)	78/80 (98%)	P4HA2,RELB
Immunoregulatory interactions between a Lymphoid and a non-Lymphoid cell	1.72	0.014	#NUM!	3/215 (1%)	0/215 (0%)	0/215 (0%)	212/215 (99%)	HLA-E,ICAM1,ITGB1
Degradation of the extracellular matrix	1.71	0.0247	#NUM!	2/81 (2%)	0/81 (0%)	0/81 (0%)	79/81 (98%)	CD44,LAMC1
Chemokine Signaling	1.71	0.0247	#NUM!	2/81 (2%)	0/81 (0%)	0/81 (0%)	79/81 (98%)	MAP2K2,PLCB3
3-phosphoinositide Biosynthesis	1.71	0.0139	#NUM!	2/216 (1%)	0/216 (0%)	1/216 (0%)	213/216 (99%)	NUDT2,PIK3R3,PTEN
Role of NFAT in Regulation of the Immune Response	1.7	0.00668	-1.342	6/1048 (1%)	0/1048 (0%)	1/1048 (0%)	1041/1048 (99%)	AKT3,ITPR3,LAT,MAP2K2,PIK3R3,PLCB3,RELB
PI Metabolism	1.68	0.0238	#NUM!	1/84 (1%)	0/84 (0%)	1/84 (1%)	82/84 (98%)	PIK3R3,PTEN
TP53 Regulates Metabolic Genes	1.67	0.0235	#NUM!	2/85 (2%)	0/85 (0%)	0/85 (0%)	83/85 (98%)	AKT3,PTEN
Role of MAPK Signaling in the Pathogenesis of Influenza	1.67	0.0235	#NUM!	2/85 (2%)	0/85 (0%)	0/85 (0%)	83/85 (98%)	AKT3,MAP2K2
NAFLD Signaling Pathway	1.67	0.0133	#NUM!	1/225 (0%)	0/225 (0%)	2/225 (1%)	222/225 (99%)	AKT3,IL11,PIK3R3
Cyclins and Cell Cycle Regulation	1.66	0.0233	#NUM!	0/86 (0%)	0/86 (0%)	2/86 (2%)	84/86 (98%)	CCNE1,SKP2
Regulation of the Epithelial Mesenchymal Transition in Development Pathway	1.66	0.0233	#NUM!	1/86 (1%)	0/86 (0%)	1/86 (1%)	84/86 (98%)	FZD4,RELB
Regulation of mitotic cell cycle	1.65	0.0227	#NUM!	0/88 (0%)	0/88 (0%)	2/88 (2%)	86/88 (98%)	CDC20,SKP2
NAP1L1 Transcription Regulation Signaling Pathway	1.64	0.0225	#NUM!	1/89 (1%)	0/89 (0%)	1/89 (1%)	87/89 (98%)	AKT3,PIK3R3
Opioid Signalling	1.63	0.0222	#NUM!	2/90 (2%)	0/90 (0%)	0/90 (0%)	88/90 (98%)	ITPR3,PLCB3
BMP signaling pathway	1.63	0.0222	#NUM!	2/90 (2%)	0/90 (0%)	0/90 (0%)	88/90 (98%)	MAP2K2,RELB
Neurovascular Coupling Signaling Pathway	1.63	0.0129	#NUM!	3/233 (1%)	0/233 (0%)	0/233 (0%)	230/233 (99%)	ADORA2B,ITPR3,PLCB3
ERBB Signaling	1.6	0.0215	#NUM!	1/93 (1%)	0/93 (0%)	1/93 (1%)	91/93 (98%)	MAP2K2,PIK3R3
cAMP-mediated signaling	1.59	0.0124	#NUM!	3/241 (1%)	0/241 (0%)	0/241 (0%)	238/241 (99%)	ADORA2B,MAP2K2,PTGER2
RHOBTB3 ATPase cycle	1.58	0.1	#NUM!	0/10 (0%)	0/10 (0%)	1/10 (10%)	9/10 (90%)	CCNE1
Prolactin Signaling	1.58	0.0208	#NUM!	1/96 (1%)	0/96 (0%)	1/96 (1%)	94/96 (98%)	MAP2K2,PIK3R3
B Cell Receptor Signaling	1.58	0.00782	0	4/639 (1%)	0/639 (0%)	1/639 (0%)	634/639 (99%)	AKT3,MAP2K2,PIK3R3,PTEN,RELB
Mitochondrial protein degradation	1.56	0.0204	#NUM!	2/98 (2%)	0/98 (0%)	0/98 (0%)	96/98 (98%)	GLUD1,PDK1
Melanocyte Development and Pigmentation Signaling	1.56	0.0204	#NUM!	1/98 (1%)	0/98 (0%)	1/98 (1%)	96/98 (98%)	MAP2K2,PIK3R3
UVA-Induced MAPK Signaling	1.56	0.0204	#NUM!	1/98 (1%)	0/98 (0%)	1/98 (1%)	96/98 (98%)	PIK3R3,PLCB3
Death Receptor Signaling	1.56	0.0204	#NUM!	2/98 (2%)	0/98 (0%)	0/98 (0%)	96/98 (98%)	HSPB1,RELB
Cellular response to heat stress	1.53	0.0198	#NUM!	1/101 (1%)	0/101 (0%)	1/101 (1%)	99/101 (98%)	HSPB1,VCP
Reversible hydration of carbon dioxide	1.51	0.0833	#NUM!	1/12 (8%)	0/12 (0%)	0/12 (0%)	11/12 (92%)	CA9
Apoptosis Signaling	1.5	0.019	#NUM!	2/105 (2%)	0/105 (0%)	0/105 (0%)	103/105 (98%)	MAP2K2,RELB
WNK Renal Signaling Pathway	1.49	0.0187	#NUM!	1/107 (1%)	0/107 (0%)	1/107 (1%)	105/107 (98%)	AKT3,PIK3R3
Post-translational protein phosphorylation	1.49	0.0187	#NUM!	2/107 (2%)	0/107 (0%)	0/107 (0%)	105/107 (98%)	IGFBP3,LAMC1
Integration of energy metabolism	1.48	0.0185	#NUM!	2/108 (2%)	0/108 (0%)	0/108 (0%)	106/108 (98%)	ITPR3,PLCB3
ISGylation Signaling Pathway	1.47	0.0183	#NUM!	2/109 (2%)	0/109 (0%)	0/109 (0%)	107/109 (98%)	IRF7,ITGB1
Dissolution of Fibrin Clot	1.47	0.0769	#NUM!	1/13 (8%)	0/13 (0%)	0/13 (0%)	12/13 (92%)	SERPINE1
α-Adrenergic Signaling	1.47	0.0182	#NUM!	2/110 (2%)	0/110 (0%)	0/110 (0%)	108/110 (98%)	ITPR3,MAP2K2
NRF2-mediated Oxidative Stress Response	1.46	0.0111	#NUM!	1/270 (0%)	0/270 (0%)	2/270 (1%)	267/270 (99%)	MAP2K2,PIK3R3,VCP
Circadian Rhythm Signaling	1.45	0.011	#NUM!	3/273 (1%)	0/273 (0%)	0/273 (0%)	270/273 (99%)	ITPR3,MAP2K2,PLCB3
Metabolism of nitric oxide: NOS3 activation and regulation	1.44	0.0714	#NUM!	1/14 (7%)	0/14 (0%)	0/14 (0%)	13/14 (93%)	CAV1
Regulation of TP53 Activity through Association with Co-factors	1.44	0.0714	#NUM!	1/14 (7%)	0/14 (0%)	0/14 (0%)	13/14 (93%)	AKT3
Airway Pathology in Chronic Obstructive Pulmonary Disease	1.44	0.0175	#NUM!	0/114 (0%)	0/114 (0%)	2/114 (2%)	112/114 (98%)	FGF7,IL11
Sleep NREM Signaling Pathway	1.42	0.0172	#NUM!	2/116 (2%)	0/116 (0%)	0/116 (0%)	114/116 (98%)	ADORA2B,MAP2K2
GPCR-Mediated Nutrient Sensing in Enteroendocrine Cells	1.41	0.0169	#NUM!	2/118 (2%)	0/118 (0%)	0/118 (0%)	116/118 (98%)	ITPR3,PLCB3
Mitotic Telophase/Cytokinesis	1.41	0.0667	#NUM!	1/15 (7%)	0/15 (0%)	0/15 (0%)	14/15 (93%)	PTGER2
Antioxidant Action of Vitamin C	1.4	0.0168	#NUM!	2/119 (2%)	0/119 (0%)	0/119 (0%)	117/119 (98%)	PLCB3,RELB
Insulin Secretion Signaling Pathway	1.4	0.0105	#NUM!	2/285 (1%)	0/285 (0%)	1/285 (0%)	282/285 (99%)	ITPR3,PIK3R3,PLCB3
MSP-RON Signaling in Macrophages Pathway	1.4	0.0167	#NUM!	1/120 (1%)	0/120 (0%)	1/120 (1%)	118/120 (98%)	PIK3R3,RELB
Huntington's Disease Signaling	1.4	0.0105	#NUM!	2/287 (1%)	0/287 (0%)	1/287 (0%)	284/287 (99%)	AKT3,PIK3R3,PLCB3
Synthesis of DNA	1.39	0.0164	#NUM!	0/122 (0%)	0/122 (0%)	2/122 (2%)	120/122 (98%)	CCNE1,SKP2
Caspase activation via Death Receptors in the presence of ligand	1.38	0.0625	#NUM!	1/16 (6%)	0/16 (0%)	0/16 (0%)	15/16 (94%)	LY96
Platelet Adhesion to exposed collagen	1.38	0.0625	#NUM!	1/16 (6%)	0/16 (0%)	0/16 (0%)	15/16 (94%)	ITGB1
Regulation of Insulin-like Growth Factor (IGF) transport and uptake by IGFBPs	1.37	0.0161	#NUM!	2/124 (2%)	0/124 (0%)	0/124 (0%)	122/124 (98%)	IGFBP3,LAMC1
IL-13 Signaling Pathway	1.37	0.016	#NUM!	1/125 (1%)	0/125 (0%)	1/125 (1%)	123/125 (98%)	AKT3,PIK3R3
Th1 Pathway	1.37	0.016	#NUM!	1/125 (1%)	0/125 (0%)	1/125 (1%)	123/125 (98%)	ICAM1,PIK3R3
TCR signaling	1.36	0.0159	#NUM!	2/126 (2%)	0/126 (0%)	0/126 (0%)	124/126 (98%)	LAT,PTEN
Prolactin receptor signaling	1.36	0.0588	#NUM!	0/17 (0%)	0/17 (0%)	1/17 (6%)	16/17 (94%)	SKP2
Protein methylation	1.36	0.0588	#NUM!	0/17 (0%)	0/17 (0%)	1/17 (6%)	16/17 (94%)	VCP
FOXO-mediated transcription of cell cycle genes	1.36	0.0588	#NUM!	1/17 (6%)	0/17 (0%)	0/17 (0%)	16/17 (94%)	CAV1
D-myo-inositol (1,3,4)-trisphosphate Biosynthesis	1.36	0.0588	#NUM!	1/17 (6%)	0/17 (0%)	0/17 (0%)	16/17 (94%)	PTEN
LXR/RXR Activation	1.33	0.0153	#NUM!	2/131 (2%)	0/131 (0%)	0/131 (0%)	129/131 (98%)	LY96,RELB
Costimulation by the CD28 family	1.32	0.0152	#NUM!	1/132 (1%)	0/132 (0%)	1/132 (1%)	130/132 (98%)	AKT3,PIK3R3
RHO GTPases activate CIT	1.31	0.0526	#NUM!	0/19 (0%)	0/19 (0%)	1/19 (5%)	18/19 (95%)	MYL9
RHO GTPases Activate ROCKs	1.31	0.0526	#NUM!	0/19 (0%)	0/19 (0%)	1/19 (5%)	18/19 (95%)	MYL9
FOXO-mediated transcription	1.31	0.0526	#NUM!	1/19 (5%)	0/19 (0%)	0/19 (0%)	18/19 (95%)	AKT3
Lung Ionic Balance Signaling Pathway	1.3	0.0076	-1	3/526 (1%)	0/526 (0%)	1/526 (0%)	522/526 (99%)	ADORA2B,FZD4,PLCB3,PTGER2
Ferroptosis Signaling Pathway	1.3	0.0147	#NUM!	2/136 (1%)	0/136 (0%)	0/136 (0%)	134/136 (99%)	HSPB1,MAP2K2
Atherosclerosis Signaling	1.29	0.0146	#NUM!	2/137 (1%)	0/137 (0%)	0/137 (0%)	135/137 (99%)	ICAM1,RELB
CGAS-STING Signaling Pathway	1.29	0.0145	#NUM!	1/138 (1%)	0/138 (0%)	1/138 (1%)	136/138 (99%)	ICAM1,IL11
Signaling by Hippo	1.29	0.05	#NUM!	0/20 (0%)	0/20 (0%)	1/20 (5%)	19/20 (95%)	WWC1
Role of PKR in Interferon Induction and Antiviral Response	1.28	0.0144	#NUM!	1/139 (1%)	0/139 (0%)	1/139 (1%)	137/139 (99%)	PDGFRB,RELB
RHO GTPases Activate Formins	1.28	0.0143	#NUM!	1/140 (1%)	0/140 (0%)	1/140 (1%)	138/140 (99%)	CDC20,ITGB1
Th2 Pathway	1.27	0.0142	#NUM!	1/141 (1%)	0/141 (0%)	1/141 (1%)	139/141 (99%)	ICAM1,PIK3R3
RHO GTPases activate PAKs	1.27	0.0476	#NUM!	0/21 (0%)	0/21 (0%)	1/21 (5%)	20/21 (95%)	MYL9
Apelin Liver Signaling Pathway	1.27	0.0476	#NUM!	0/21 (0%)	0/21 (0%)	1/21 (5%)	20/21 (95%)	PDGFRB
DHCR24 Signaling Pathway	1.26	0.0139	#NUM!	1/144 (1%)	0/144 (0%)	1/144 (1%)	142/144 (99%)	AKT3,PIK3R3
G alpha (s) signalling events	1.25	0.0138	#NUM!	2/145 (1%)	0/145 (0%)	0/145 (0%)	143/145 (99%)	ADORA2B,PTGER2
Iron homeostasis signaling pathway	1.25	0.0138	#NUM!	0/145 (0%)	0/145 (0%)	2/145 (1%)	143/145 (99%)	PDGFRB,SKP2
Formation of paraxial mesoderm	1.25	0.0455	#NUM!	1/22 (5%)	0/22 (0%)	0/22 (0%)	21/22 (95%)	DLL3
Superpathway of D-myo-inositol (1,4,5)-trisphosphate Metabolism	1.25	0.0455	#NUM!	1/22 (5%)	0/22 (0%)	0/22 (0%)	21/22 (95%)	PTEN
Xenobiotic Metabolism Signaling	1.25	0.00909	#NUM!	2/330 (1%)	0/330 (0%)	1/330 (0%)	327/330 (99%)	MAP2K2,PIK3R3,RELB
Endocannabinoid Neuronal Synapse Pathway	1.23	0.0134	#NUM!	2/149 (1%)	0/149 (0%)	0/149 (0%)	147/149 (99%)	ITPR3,PLCB3
RAF-independent MAPK1/3 activation	1.23	0.0435	#NUM!	1/23 (4%)	0/23 (0%)	0/23 (0%)	22/23 (96%)	MAP2K2
Regulation of TLR by endogenous ligand	1.23	0.0435	#NUM!	1/23 (4%)	0/23 (0%)	0/23 (0%)	22/23 (96%)	LY96
PTEN Regulation	1.23	0.0133	#NUM!	2/150 (1%)	0/150 (0%)	0/150 (0%)	148/150 (99%)	AKT3,PTEN
Factors Promoting Cardiogenesis in Vertebrates	1.22	0.0132	#NUM!	1/151 (1%)	0/151 (0%)	1/151 (1%)	149/151 (99%)	FZD4,PLCB3
Interleukin-7 signaling	1.21	0.0417	#NUM!	0/24 (0%)	0/24 (0%)	1/24 (4%)	23/24 (96%)	PIK3R3
IL-22 Signaling	1.21	0.0417	#NUM!	1/24 (4%)	0/24 (0%)	0/24 (0%)	23/24 (96%)	AKT3
Tumoricidal Function of Hepatic Natural Killer Cells	1.21	0.0417	#NUM!	1/24 (4%)	0/24 (0%)	0/24 (0%)	23/24 (96%)	ICAM1
IL-4 Signaling	1.18	0.00694	-1	3/576 (1%)	0/576 (0%)	1/576 (0%)	572/576 (99%)	AKT3,COL6A1,COL6A2,PIK3R3
D-myo-inositol (1,4,5)-Trisphosphate Biosynthesis	1.18	0.0385	#NUM!	1/26 (4%)	0/26 (0%)	0/26 (0%)	25/26 (96%)	PLCB3
p70S6K Signaling	1.17	0.00688	-1	3/581 (1%)	0/581 (0%)	1/581 (0%)	577/581 (99%)	AKT3,MAP2K2,PIK3R3,PLCB3
Necroptosis Signaling Pathway	1.17	0.0123	#NUM!	2/162 (1%)	0/162 (0%)	0/162 (0%)	160/162 (99%)	GLUD1,GLUL
Effects of PIP2 hydrolysis	1.16	0.037	#NUM!	1/27 (4%)	0/27 (0%)	0/27 (0%)	26/27 (96%)	ITPR3
BMAL1:CLOCK,NPAS2 activates circadian gene expression	1.16	0.037	#NUM!	1/27 (4%)	0/27 (0%)	0/27 (0%)	26/27 (96%)	SERPINE1
Integrin signaling	1.16	0.037	#NUM!	1/27 (4%)	0/27 (0%)	0/27 (0%)	26/27 (96%)	ITGB3
Pyroptosis	1.16	0.037	#NUM!	1/27 (4%)	0/27 (0%)	0/27 (0%)	26/27 (96%)	CHMP2A
Role of JAK1, JAK2 and TYK2 in Interferon Signaling	1.16	0.037	#NUM!	1/27 (4%)	0/27 (0%)	0/27 (0%)	26/27 (96%)	RELB
Fcgamma receptor (FCGR) dependent phagocytosis	1.15	0.012	#NUM!	2/166 (1%)	0/166 (0%)	0/166 (0%)	164/166 (99%)	ITPR3,WASF2
RHO GTPases activate PKNs	1.15	0.0357	#NUM!	0/28 (0%)	0/28 (0%)	1/28 (4%)	27/28 (96%)	MYL9
CDP-diacylglycerol Biosynthesis I	1.15	0.0357	#NUM!	1/28 (4%)	0/28 (0%)	0/28 (0%)	27/28 (96%)	TAFAZZIN
EGR2 and SOX10-mediated initiation of Schwann cell myelination	1.13	0.0345	#NUM!	1/29 (3%)	0/29 (0%)	0/29 (0%)	28/29 (97%)	LAMC1
Role of p14/p19ARF in Tumor Suppression	1.13	0.0345	#NUM!	0/29 (0%)	0/29 (0%)	1/29 (3%)	28/29 (97%)	PIK3R3
Phagosome Maturation	1.13	0.0117	#NUM!	2/171 (1%)	0/171 (0%)	0/171 (0%)	169/171 (99%)	HLA-E,RAC3
Activation of kainate receptors upon glutamate binding	1.12	0.0333	#NUM!	1/30 (3%)	0/30 (0%)	0/30 (0%)	29/30 (97%)	PLCB3
Regulation of TP53 Activity through Acetylation	1.12	0.0333	#NUM!	1/30 (3%)	0/30 (0%)	0/30 (0%)	29/30 (97%)	AKT3
Phosphatidylglycerol Biosynthesis II (Non-plastidic)	1.12	0.0333	#NUM!	1/30 (3%)	0/30 (0%)	0/30 (0%)	29/30 (97%)	TAFAZZIN
G alpha (q) signalling events	1.11	0.0114	#NUM!	1/175 (1%)	0/175 (0%)	1/175 (1%)	173/175 (99%)	PIK3R3,PLCB3
Androgen Signaling	1.11	0.0114	#NUM!	2/175 (1%)	0/175 (0%)	0/175 (0%)	173/175 (99%)	ITPR3,RELB
Endosomal Sorting Complex Required For Transport (ESCRT)	1.11	0.0323	#NUM!	1/31 (3%)	0/31 (0%)	0/31 (0%)	30/31 (97%)	CHMP2A
Th1 and Th2 Activation Pathway	1.1	0.0114	#NUM!	1/176 (1%)	0/176 (0%)	1/176 (1%)	174/176 (99%)	ICAM1,PIK3R3
Toll-like Receptor Cascades	1.09	0.0312	#NUM!	1/32 (3%)	0/32 (0%)	0/32 (0%)	31/32 (97%)	LY96
Surfactant metabolism	1.09	0.0312	#NUM!	1/32 (3%)	0/32 (0%)	0/32 (0%)	31/32 (97%)	ADORA2B
Toll Like Receptor 3 (TLR3) Cascade	1.08	0.0303	#NUM!	1/33 (3%)	0/33 (0%)	0/33 (0%)	32/33 (97%)	IRF7
TNFR2 Signaling	1.08	0.0303	#NUM!	1/33 (3%)	0/33 (0%)	0/33 (0%)	32/33 (97%)	RELB
Late endosomal microautophagy	1.07	0.0294	#NUM!	1/34 (3%)	0/34 (0%)	0/34 (0%)	33/34 (97%)	CHMP2A
Dopamine-DARPP32 Feedback in cAMP Signaling	1.06	0.0107	#NUM!	2/187 (1%)	0/187 (0%)	0/187 (0%)	185/187 (99%)	ITPR3,PLCB3
Oxytocin in Spinal Neurons Signaling Pathway	1.05	0.0286	#NUM!	1/35 (3%)	0/35 (0%)	0/35 (0%)	34/35 (97%)	PLCB3
Coagulation System	1.05	0.0286	#NUM!	1/35 (3%)	0/35 (0%)	0/35 (0%)	34/35 (97%)	SERPINE1
D-myo-inositol (1,4,5,6)-Tetrakisphosphate Biosynthesis	1.05	0.0105	#NUM!	2/190 (1%)	0/190 (0%)	0/190 (0%)	188/190 (99%)	NUDT2,PTEN
D-myo-inositol (3,4,5,6)-tetrakisphosphate Biosynthesis	1.05	0.0105	#NUM!	2/190 (1%)	0/190 (0%)	0/190 (0%)	188/190 (99%)	NUDT2,PTEN
Transcriptional regulation by the AP-2 (TFAP2) family of transcription factors	1.04	0.0278	#NUM!	1/36 (3%)	0/36 (0%)	0/36 (0%)	35/36 (97%)	VEGFA
Triglyceride metabolism	1.02	0.0263	#NUM!	1/38 (3%)	0/38 (0%)	0/38 (0%)	37/38 (97%)	CAV1
Cell Cycle Regulation by BTG Family Proteins	1.02	0.0263	#NUM!	0/38 (0%)	0/38 (0%)	1/38 (3%)	37/38 (97%)	CCNE1
TWEAK Signaling	1.02	0.0263	#NUM!	1/38 (3%)	0/38 (0%)	0/38 (0%)	37/38 (97%)	RELB
Notch Signaling	1.02	0.0263	#NUM!	1/38 (3%)	0/38 (0%)	0/38 (0%)	37/38 (97%)	DLL3
TCF dependent signaling in response to WNT	1.02	0.0101	#NUM!	1/198 (1%)	0/198 (0%)	1/198 (1%)	196/198 (99%)	CAV1,FZD4
Regulation of TP53 Expression and Degradation	1.01	0.0256	#NUM!	1/39 (3%)	0/39 (0%)	0/39 (0%)	38/39 (97%)	AKT3
FLT3 Signaling	1.01	0.0256	#NUM!	1/39 (3%)	0/39 (0%)	0/39 (0%)	38/39 (97%)	AKT3
3-phosphoinositide Degradation	1.01	0.00995	#NUM!	2/201 (1%)	0/201 (0%)	0/201 (0%)	199/201 (99%)	NUDT2,PTEN
DAG and IP3 signaling	0.989	0.0244	#NUM!	1/41 (2%)	0/41 (0%)	0/41 (0%)	40/41 (98%)	ITPR3
RET signaling	0.989	0.0244	#NUM!	0/41 (0%)	0/41 (0%)	1/41 (2%)	40/41 (98%)	PIK3R3
Mechanisms of Viral Exit from Host Cells	0.989	0.0244	#NUM!	1/41 (2%)	0/41 (0%)	0/41 (0%)	40/41 (98%)	CHMP2A
Fc epsilon receptor (FCERI) signaling	0.989	0.00971	#NUM!	2/206 (1%)	0/206 (0%)	0/206 (0%)	204/206 (99%)	ITPR3,LAT
Granulocyte Adhesion and Diapedesis	0.989	0.00971	#NUM!	2/206 (1%)	0/206 (0%)	0/206 (0%)	204/206 (99%)	ICAM1,ITGB1
MyD88:MAL(TIRAP) cascade initiated on plasma membrane	0.979	0.0238	#NUM!	1/42 (2%)	0/42 (0%)	0/42 (0%)	41/42 (98%)	LY96
Regulation of beta-cell development	0.979	0.0238	#NUM!	1/42 (2%)	0/42 (0%)	0/42 (0%)	41/42 (98%)	AKT3
April Mediated Signaling	0.979	0.0238	#NUM!	1/42 (2%)	0/42 (0%)	0/42 (0%)	41/42 (98%)	RELB
Signaling by SCF-KIT	0.97	0.0233	#NUM!	0/43 (0%)	0/43 (0%)	1/43 (2%)	42/43 (98%)	PIK3R3
Smooth Muscle Contraction	0.97	0.0233	#NUM!	0/43 (0%)	0/43 (0%)	1/43 (2%)	42/43 (98%)	MYL9
B Cell Activating Factor Signaling	0.97	0.0233	#NUM!	1/43 (2%)	0/43 (0%)	0/43 (0%)	42/43 (98%)	RELB
Antigen Presentation Pathway	0.97	0.0233	#NUM!	1/43 (2%)	0/43 (0%)	0/43 (0%)	42/43 (98%)	HLA-E
PI3K Cascade	0.96	0.0227	#NUM!	0/44 (0%)	0/44 (0%)	1/44 (2%)	43/44 (98%)	FGF7
Netrin-1 signaling	0.96	0.0227	#NUM!	1/44 (2%)	0/44 (0%)	0/44 (0%)	43/44 (98%)	SLIT2
TP53 Regulates Transcription of Cell Death Genes	0.96	0.0227	#NUM!	1/44 (2%)	0/44 (0%)	0/44 (0%)	43/44 (98%)	IGFBP3
Aggrephagy	0.96	0.0227	#NUM!	0/44 (0%)	0/44 (0%)	1/44 (2%)	43/44 (98%)	VCP
BER (Base Excision Repair) Pathway	0.96	0.0227	#NUM!	1/44 (2%)	0/44 (0%)	0/44 (0%)	43/44 (98%)	MAP2K2
RHO GTPases Activate WASPs and WAVEs	0.951	0.0222	#NUM!	1/45 (2%)	0/45 (0%)	0/45 (0%)	44/45 (98%)	WASF2
Interleukin-10 signaling	0.951	0.0222	#NUM!	1/45 (2%)	0/45 (0%)	0/45 (0%)	44/45 (98%)	ICAM1
Multiple Sclerosis Signaling Pathway	0.948	0.00917	#NUM!	1/218 (0%)	0/218 (0%)	1/218 (0%)	216/218 (99%)	HLA-E,IL11
Calcium Signaling	0.948	0.00917	#NUM!	1/218 (0%)	0/218 (0%)	1/218 (0%)	216/218 (99%)	ITPR3,MYL9
Signaling by Retinoic Acid	0.942	0.0217	#NUM!	1/46 (2%)	0/46 (0%)	0/46 (0%)	45/46 (98%)	PDK1
Interleukin-2 family signaling	0.933	0.0213	#NUM!	0/47 (0%)	0/47 (0%)	1/47 (2%)	46/47 (98%)	PIK3R3
Heme signaling	0.933	0.0213	#NUM!	1/47 (2%)	0/47 (0%)	0/47 (0%)	46/47 (98%)	LY96
Sensory perception of taste	0.933	0.0213	#NUM!	1/47 (2%)	0/47 (0%)	0/47 (0%)	46/47 (98%)	ITPR3
DNA Damage Bypass	0.925	0.0208	#NUM!	0/48 (0%)	0/48 (0%)	1/48 (2%)	47/48 (98%)	VCP
Antimicrobial peptides	0.916	0.0204	#NUM!	1/49 (2%)	0/49 (0%)	0/49 (0%)	48/49 (98%)	ATP7A
TP53 Regulates Transcription of Cell Cycle Genes	0.916	0.0204	#NUM!	0/49 (0%)	0/49 (0%)	1/49 (2%)	48/49 (98%)	CCNE1
Apelin Muscle Signaling Pathway	0.916	0.0204	#NUM!	1/49 (2%)	0/49 (0%)	0/49 (0%)	48/49 (98%)	AKT3
PFKFB4 Signaling Pathway	0.916	0.0204	#NUM!	1/49 (2%)	0/49 (0%)	0/49 (0%)	48/49 (98%)	MAP2K2
Signaling by ERBB2	0.908	0.02	#NUM!	1/50 (2%)	0/50 (0%)	0/50 (0%)	49/50 (98%)	AKT3
Signaling by NOTCH3	0.908	0.02	#NUM!	0/50 (0%)	0/50 (0%)	1/50 (2%)	49/50 (98%)	WWC1
nNOS Signaling in Skeletal Muscle Cells	0.908	0.02	#NUM!	1/50 (2%)	0/50 (0%)	0/50 (0%)	49/50 (98%)	ITPR3
Regulation of IL-2 Expression in Activated and Anergic T Lymphocytes	0.902	0.00642	#NUM!	3/467 (1%)	0/467 (0%)	0/467 (0%)	464/467 (99%)	LAT,MAP2K2,RELB
Transcriptional activity of SMAD2/SMAD3:SMAD4 heterotrimer	0.9	0.0196	#NUM!	1/51 (2%)	0/51 (0%)	0/51 (0%)	50/51 (98%)	SERPINE1
Transcriptional and post-translational regulation of MITF-M expression and activity	0.9	0.0196	#NUM!	1/51 (2%)	0/51 (0%)	0/51 (0%)	50/51 (98%)	AKT3
UVC-Induced MAPK Signaling	0.9	0.0196	#NUM!	1/51 (2%)	0/51 (0%)	0/51 (0%)	50/51 (98%)	MAP2K2
Amyloid Processing	0.9	0.0196	#NUM!	1/51 (2%)	0/51 (0%)	0/51 (0%)	50/51 (98%)	AKT3
Cell Cycle: G2/M DNA Damage Checkpoint Regulation	0.9	0.0196	#NUM!	0/51 (0%)	0/51 (0%)	1/51 (2%)	50/51 (98%)	SKP2
TNFR1 Signaling	0.892	0.0192	#NUM!	1/52 (2%)	0/52 (0%)	0/52 (0%)	51/52 (98%)	RELB
Mitotic Metaphase and Anaphase	0.892	0.00847	#NUM!	1/236 (0%)	0/236 (0%)	1/236 (0%)	234/236 (99%)	CDC20,CHMP2A
UVB-Induced MAPK Signaling	0.877	0.0185	#NUM!	0/54 (0%)	0/54 (0%)	1/54 (2%)	53/54 (98%)	PIK3R3
Intrinsic Pathway for Apoptosis	0.869	0.0182	#NUM!	1/55 (2%)	0/55 (0%)	0/55 (0%)	54/55 (98%)	AKT3
Somitogenesis	0.869	0.0182	#NUM!	1/55 (2%)	0/55 (0%)	0/55 (0%)	54/55 (98%)	DLL3
AMPK Signaling	0.866	0.00816	#NUM!	1/245 (0%)	0/245 (0%)	1/245 (0%)	243/245 (99%)	AKT3,PIK3R3
Neddylation	0.863	0.00813	#NUM!	0/246 (0%)	0/246 (0%)	2/246 (1%)	244/246 (99%)	SKP2,VCP
DNA Damage/Telomere Stress Induced Senescence	0.862	0.0179	#NUM!	0/56 (0%)	0/56 (0%)	1/56 (2%)	55/56 (98%)	CCNE1
Interleukin-3, Interleukin-5 and GM-CSF signaling	0.862	0.0179	#NUM!	0/56 (0%)	0/56 (0%)	1/56 (2%)	55/56 (98%)	PIK3R3
E3 ubiquitin ligases ubiquitinate target proteins	0.862	0.0179	#NUM!	0/56 (0%)	0/56 (0%)	1/56 (2%)	55/56 (98%)	VCP
Triacylglycerol Biosynthesis	0.855	0.0175	#NUM!	1/57 (2%)	0/57 (0%)	0/57 (0%)	56/57 (98%)	TAFAZZIN
BBSome Signaling Pathway	0.848	0.00606	#NUM!	2/495 (0%)	0/495 (0%)	1/495 (0%)	492/495 (99%)	ADORA2B,FZD4,PTGER2
RUNX1 regulates megakaryocyte differentiation and platelet function	0.848	0.0172	#NUM!	0/58 (0%)	0/58 (0%)	1/58 (2%)	57/58 (98%)	MYL9
Metabolism of polyamines	0.841	0.0169	#NUM!	1/59 (2%)	0/59 (0%)	0/59 (0%)	58/59 (98%)	SMS
NIK-->noncanonical NF-kB signaling	0.834	0.0167	#NUM!	1/60 (2%)	0/60 (0%)	0/60 (0%)	59/60 (98%)	RELB
PCP (Planar Cell Polarity) Pathway	0.834	0.0167	#NUM!	0/60 (0%)	0/60 (0%)	1/60 (2%)	59/60 (98%)	FZD4
MSP-RON Signaling Pathway	0.821	0.0161	#NUM!	0/62 (0%)	0/62 (0%)	1/62 (2%)	61/62 (98%)	PIK3R3
Cytosolic sensors of pathogen-associated DNA	0.808	0.0156	#NUM!	1/64 (2%)	0/64 (0%)	0/64 (0%)	63/64 (98%)	IRF7
NUR77 Signaling in T Lymphocytes	0.805	0.00578	#NUM!	3/519 (1%)	0/519 (0%)	0/519 (0%)	516/519 (99%)	HLA-E,MAP2K2,PDK1
Mitochondrial protein import	0.802	0.0154	#NUM!	1/65 (2%)	0/65 (0%)	0/65 (0%)	64/65 (98%)	TAFAZZIN
Hedgehog ligand biogenesis	0.802	0.0154	#NUM!	0/65 (0%)	0/65 (0%)	1/65 (2%)	64/65 (98%)	VCP
Pyridoxal 5'-phosphate Salvage Pathway	0.802	0.0154	#NUM!	1/65 (2%)	0/65 (0%)	0/65 (0%)	64/65 (98%)	MAP2K2
Induction of Apoptosis by HIV1	0.796	0.0152	#NUM!	1/66 (2%)	0/66 (0%)	0/66 (0%)	65/66 (98%)	RELB
Cell Cycle Checkpoints	0.794	0.00735	#NUM!	0/272 (0%)	0/272 (0%)	2/272 (1%)	270/272 (99%)	CCNE1,CDC20
Macroautophagy	0.79	0.0149	#NUM!	1/67 (1%)	0/67 (0%)	0/67 (0%)	66/67 (99%)	CHMP2A
Abacavir ADME	0.79	0.0149	#NUM!	0/67 (0%)	0/67 (0%)	1/67 (1%)	66/67 (99%)	PIK3R3
Ribavirin ADME	0.79	0.0149	#NUM!	0/67 (0%)	0/67 (0%)	1/67 (1%)	66/67 (99%)	PIK3R3
PXR/RXR Activation	0.79	0.0149	#NUM!	1/67 (1%)	0/67 (0%)	0/67 (0%)	66/67 (99%)	AKT3
Mitotic Roles of Polo-Like Kinase	0.79	0.0149	#NUM!	0/67 (0%)	0/67 (0%)	1/67 (1%)	66/67 (99%)	CDC20
TNFR2 non-canonical NF-kB pathway	0.784	0.0147	#NUM!	1/68 (1%)	0/68 (0%)	0/68 (0%)	67/68 (99%)	LTBR
Glutamate Receptor Signaling	0.784	0.0147	#NUM!	1/68 (1%)	0/68 (0%)	0/68 (0%)	67/68 (99%)	GLUL
Role of JAK1 and JAK3 in γc Cytokine Signaling	0.779	0.0145	#NUM!	0/69 (0%)	0/69 (0%)	1/69 (1%)	68/69 (99%)	PIK3R3
Phospholipases	0.779	0.0145	#NUM!	1/69 (1%)	0/69 (0%)	0/69 (0%)	68/69 (99%)	PLCB3
Basal Cell Carcinoma Signaling	0.767	0.0141	#NUM!	0/71 (0%)	0/71 (0%)	1/71 (1%)	70/71 (99%)	FZD4
Remodeling of Epithelial Adherens Junctions	0.767	0.0141	#NUM!	1/71 (1%)	0/71 (0%)	0/71 (0%)	70/71 (99%)	MET
Regulation of RUNX2 expression and activity	0.762	0.0139	#NUM!	0/72 (0%)	0/72 (0%)	1/72 (1%)	71/72 (99%)	SKP2
Signaling by FGFR2	0.756	0.0137	#NUM!	0/73 (0%)	0/73 (0%)	1/73 (1%)	72/73 (99%)	FGF7
Ephrin B Signaling	0.756	0.0137	#NUM!	1/73 (1%)	0/73 (0%)	0/73 (0%)	72/73 (99%)	RAC3
VDR/RXR Activation	0.73	0.0128	#NUM!	1/78 (1%)	0/78 (0%)	0/78 (0%)	77/78 (99%)	IGFBP3
Role of WNT/GSK-3β Signaling in the Pathogenesis of Influenza	0.73	0.0128	#NUM!	0/78 (0%)	0/78 (0%)	1/78 (1%)	77/78 (99%)	FZD4
Histone Modification Signaling Pathway	0.728	0.00667	#NUM!	2/300 (1%)	0/300 (0%)	0/300 (0%)	298/300 (99%)	VEGFA,VEGFB
Role of MAPK Signaling in Inhibiting the Pathogenesis of Influenza	0.72	0.0125	#NUM!	1/80 (1%)	0/80 (0%)	0/80 (0%)	79/80 (99%)	MAP2K2
DDX58/IFIH1-mediated induction of interferon-alpha/beta	0.716	0.0123	#NUM!	1/81 (1%)	0/81 (0%)	0/81 (0%)	80/81 (99%)	IRF7
Signaling by NTRK1 (TRKA)	0.716	0.0123	#NUM!	1/81 (1%)	0/81 (0%)	0/81 (0%)	80/81 (99%)	MAP2K2
Parkinson's Signaling Pathway	0.694	0.00633	#NUM!	1/316 (0%)	0/316 (0%)	1/316 (0%)	314/316 (99%)	IL11,ITPR3
Platelet homeostasis	0.692	0.0116	#NUM!	1/86 (1%)	0/86 (0%)	0/86 (0%)	85/86 (99%)	ITPR3
Synaptogenesis Signaling Pathway	0.692	0.00631	#NUM!	1/317 (0%)	0/317 (0%)	1/317 (0%)	315/317 (99%)	AKT3,PIK3R3
BAG2 Signaling Pathway	0.688	0.0115	#NUM!	1/87 (1%)	0/87 (0%)	0/87 (0%)	86/87 (99%)	RELB
Regulation of mRNA stability by proteins that bind AU-rich elements	0.679	0.0112	#NUM!	1/89 (1%)	0/89 (0%)	0/89 (0%)	88/89 (99%)	HSPB1
RAB GEFs exchange GTP for GDP on RABs	0.675	0.0111	#NUM!	1/90 (1%)	0/90 (0%)	0/90 (0%)	89/90 (99%)	AKT3
Degradation of beta-catenin by the destruction complex	0.67	0.011	#NUM!	0/91 (0%)	0/91 (0%)	1/91 (1%)	90/91 (99%)	SKP2
Cell junction organization	0.666	0.0109	#NUM!	1/92 (1%)	0/92 (0%)	0/92 (0%)	91/92 (99%)	ITGB1
MAPK6/MAPK4 signaling	0.666	0.0109	#NUM!	1/92 (1%)	0/92 (0%)	0/92 (0%)	91/92 (99%)	HSPB1
Role of Hypercytokinemia/hyperchemokinemia in the Pathogenesis of Influenza	0.666	0.0109	#NUM!	1/92 (1%)	0/92 (0%)	0/92 (0%)	91/92 (99%)	IRF7
EPH-Ephrin signaling	0.662	0.0108	#NUM!	0/93 (0%)	0/93 (0%)	1/93 (1%)	92/93 (99%)	MYL9
Unfolded protein response	0.662	0.0108	#NUM!	0/93 (0%)	0/93 (0%)	1/93 (1%)	92/93 (99%)	VCP
Apelin Adipocyte Signaling Pathway	0.662	0.0108	#NUM!	1/93 (1%)	0/93 (0%)	0/93 (0%)	92/93 (99%)	RAC3
Class A/1 (Rhodopsin-like receptors)	0.66	0.00601	#NUM!	2/333 (1%)	0/333 (0%)	0/333 (0%)	331/333 (99%)	ADORA2B,PTGER2
MITF-M-dependent gene expression	0.654	0.0105	#NUM!	1/95 (1%)	0/95 (0%)	0/95 (0%)	94/95 (99%)	MET
Class B/2 (Secretin family receptors)	0.65	0.0104	#NUM!	0/96 (0%)	0/96 (0%)	1/96 (1%)	95/96 (99%)	FZD4
IL-1 Signaling	0.646	0.0103	#NUM!	1/97 (1%)	0/97 (0%)	0/97 (0%)	96/97 (99%)	RELB
Protein folding	0.638	0.0101	#NUM!	0/99 (0%)	0/99 (0%)	1/99 (1%)	98/99 (99%)	CCNE1
Salvage Pathways of Pyrimidine Ribonucleotides	0.638	0.0101	#NUM!	1/99 (1%)	0/99 (0%)	0/99 (0%)	98/99 (99%)	MAP2K2
Mitochondrial Dysfunction	0.638	0.0058	#NUM!	1/345 (0%)	0/345 (0%)	1/345 (0%)	343/345 (99%)	ITPR3,PIK3R3
Sumoylation Pathway	0.631	0.0099	#NUM!	1/101 (1%)	0/101 (0%)	0/101 (0%)	100/101 (99%)	RAC3
ABC-family proteins mediated transport	0.623	0.00971	#NUM!	0/103 (0%)	0/103 (0%)	1/103 (1%)	102/103 (99%)	VCP
Cargo recognition for clathrin-mediated endocytosis	0.616	0.00952	#NUM!	0/105 (0%)	0/105 (0%)	1/105 (1%)	104/105 (99%)	FZD4
Sleep REM Signaling Pathway	0.612	0.00943	#NUM!	0/106 (0%)	0/106 (0%)	1/106 (1%)	105/106 (99%)	IL11
Xenobiotic Metabolism AHR Signaling Pathway	0.602	0.00917	#NUM!	1/109 (1%)	0/109 (0%)	0/109 (0%)	108/109 (99%)	RELB
mRNA 3 Prime End Processing Signaling Pathway	0.592	0.00893	#NUM!	1/112 (1%)	0/112 (0%)	0/112 (0%)	111/112 (99%)	CD44
O-linked glycosylation	0.588	0.00885	#NUM!	1/113 (1%)	0/113 (0%)	0/113 (0%)	112/113 (99%)	MUC1
Kinetochore Metaphase Signaling Pathway	0.588	0.00885	#NUM!	0/113 (0%)	0/113 (0%)	1/113 (1%)	112/113 (99%)	CDC20
Hedgehog 'off' state	0.585	0.00877	#NUM!	0/114 (0%)	0/114 (0%)	1/114 (1%)	113/114 (99%)	SKP2
Role of MAPK Signaling in Promoting the Pathogenesis of Influenza	0.582	0.0087	#NUM!	1/115 (1%)	0/115 (0%)	0/115 (0%)	114/115 (99%)	MAP2K2
RHOA Signaling	0.557	0.00813	#NUM!	0/123 (0%)	0/123 (0%)	1/123 (1%)	122/123 (99%)	MYL9
p38 MAPK Signaling	0.554	0.00806	#NUM!	1/124 (1%)	0/124 (0%)	0/124 (0%)	123/124 (99%)	HSPB1
Asparagine N-linked glycosylation	0.551	0.008	#NUM!	0/125 (0%)	0/125 (0%)	1/125 (1%)	124/125 (99%)	VCP
Glycerophospholipid biosynthesis	0.542	0.00781	#NUM!	1/128 (1%)	0/128 (0%)	0/128 (0%)	127/128 (99%)	TAFAZZIN
Glycosaminoglycan metabolism	0.542	0.00781	#NUM!	1/128 (1%)	0/128 (0%)	0/128 (0%)	127/128 (99%)	CD44
Interleukin-1 family signaling	0.539	0.00775	#NUM!	0/129 (0%)	0/129 (0%)	1/129 (1%)	128/129 (99%)	SKP2
Clathrin-mediated endocytosis	0.539	0.00775	#NUM!	0/129 (0%)	0/129 (0%)	1/129 (1%)	128/129 (99%)	FZD4
Neuroprotective Role of THOP1 in Alzheimer's Disease	0.536	0.00769	#NUM!	1/130 (1%)	0/130 (0%)	0/130 (0%)	129/130 (99%)	HLA-E
Cardiac conduction	0.531	0.00758	#NUM!	1/132 (1%)	0/132 (0%)	0/132 (0%)	131/132 (99%)	ITPR3
GABA Receptor Signaling	0.528	0.00752	#NUM!	1/133 (1%)	0/133 (0%)	0/133 (0%)	132/133 (99%)	ITPR3
SNARE Signaling Pathway	0.517	0.0073	#NUM!	0/137 (0%)	0/137 (0%)	1/137 (1%)	136/137 (99%)	MYL9
Adipogenesis pathway	0.515	0.00725	#NUM!	0/138 (0%)	0/138 (0%)	1/138 (1%)	137/138 (99%)	FZD4
Systemic Lupus Erythematosus Signaling	0.51	0.00375	#NUM!	3/1067 (0%)	0/1067 (0%)	1/1067 (0%)	1063/1067 (100%)	AKT3,HLA-E,LAT,PIK3R3
Antiproliferative Role of TOB in T Cell Signaling	0.51	0.00469	#NUM!	0/426 (0%)	0/426 (0%)	2/426 (0%)	424/426 (100%)	CCNE1,SKP2
Signaling by NOTCH4	0.507	0.00709	#NUM!	0/141 (0%)	0/141 (0%)	1/141 (1%)	140/141 (99%)	PIK3R3
Hedgehog 'on' state	0.5	0.00694	#NUM!	0/144 (0%)	0/144 (0%)	1/144 (1%)	143/144 (99%)	PIK3R3
Gαi Signaling	0.495	0.00685	#NUM!	1/146 (1%)	0/146 (0%)	0/146 (0%)	145/146 (99%)	CAV1
p75 NTR receptor-mediated signalling	0.467	0.00633	#NUM!	0/158 (0%)	0/158 (0%)	1/158 (1%)	157/158 (99%)	PIK3R3
Inhibition of ARE-Mediated mRNA Degradation Pathway	0.456	0.00613	#NUM!	1/163 (1%)	0/163 (0%)	0/163 (0%)	162/163 (99%)	AKT3
G Protein Signaling Mediated by Tubby	0.455	0.00426	#NUM!	2/469 (0%)	0/469 (0%)	0/469 (0%)	467/469 (100%)	LAT,PLCB3
Signaling by the B Cell Receptor (BCR)	0.441	0.00588	#NUM!	1/170 (1%)	0/170 (0%)	0/170 (0%)	169/170 (99%)	ITPR3
OX40 Signaling Pathway	0.44	0.00415	#NUM!	2/482 (0%)	0/482 (0%)	0/482 (0%)	480/482 (100%)	HLA-E,RELB
Th17 Activation Pathway	0.431	0.00408	#NUM!	2/490 (0%)	0/490 (0%)	0/490 (0%)	488/490 (100%)	PTGER2,RELB
SAPK/JNK Signaling	0.418	0.00398	#NUM!	1/502 (0%)	0/502 (0%)	1/502 (0%)	500/502 (100%)	PIK3R3,RAC3
Ion channel transport	0.416	0.00546	#NUM!	1/183 (1%)	0/183 (0%)	0/183 (0%)	182/183 (99%)	ATP7A
Type I Diabetes Mellitus Signaling	0.407	0.00391	#NUM!	2/512 (0%)	0/512 (0%)	0/512 (0%)	510/512 (100%)	HLA-E,RELB
FcγRIIB Signaling in B Lymphocytes	0.386	0.00375	#NUM!	1/533 (0%)	0/533 (0%)	1/533 (0%)	531/533 (100%)	ITPR3,PIK3R3
Mitotic Prometaphase	0.378	0.00488	#NUM!	0/205 (0%)	0/205 (0%)	1/205 (0%)	204/205 (100%)	CDC20
Gustation Pathway	0.369	0.00474	#NUM!	1/211 (0%)	0/211 (0%)	0/211 (0%)	210/211 (100%)	ITPR3
TRIM21 Intracellular Antibody Signaling Pathway	0.355	0.00353	#NUM!	1/567 (0%)	0/567 (0%)	1/567 (0%)	565/567 (100%)	IRF7,VCP
Xenobiotic Metabolism CAR Signaling Pathway	0.338	0.00431	#NUM!	1/232 (0%)	0/232 (0%)	0/232 (0%)	231/232 (100%)	MAP2K2
Signaling by ROBO receptors	0.32	0.00407	#NUM!	1/246 (0%)	0/246 (0%)	0/246 (0%)	245/246 (100%)	SLIT2
Hematoma Resolution Signaling Pathway	0.304	0.00386	#NUM!	0/259 (0%)	0/259 (0%)	1/259 (0%)	258/259 (100%)	IL11
Cohesin Chromatin Regulation Pathway	0.298	0.00379	#NUM!	1/264 (0%)	0/264 (0%)	0/264 (0%)	263/264 (100%)	PTGER2
Chaperone Mediated Autophagy Signaling Pathway	0.297	0.00313	#NUM!	1/639 (0%)	0/639 (0%)	1/639 (0%)	637/639 (100%)	PIK3R3,TPD52
Ribosomal Quality Control Signaling Pathway	0.297	0.00377	#NUM!	0/265 (0%)	0/265 (0%)	1/265 (0%)	264/265 (100%)	VCP
LPS/IL-1 Mediated Inhibition of RXR Function	0.264	0.00337	#NUM!	1/297 (0%)	0/297 (0%)	0/297 (0%)	296/297 (100%)	LY96
NFKBIE Signaling Pathway	0	0.00223	#NUM!	1/449 (0%)	0/449 (0%)	0/449 (0%)	448/449 (100%)	RELB
CCR5 Signaling in Macrophages	0	0.002	#NUM!	1/501 (0%)	0/501 (0%)	0/501 (0%)	500/501 (100%)	ITPR3
Calcium-induced T Lymphocyte Apoptosis	0	0.00215	#NUM!	1/465 (0%)	0/465 (0%)	0/465 (0%)	464/465 (100%)	ITPR3
Cytotoxic T Lymphocyte-mediated Apoptosis of Target Cells	0	0.00234	#NUM!	1/428 (0%)	0/428 (0%)	0/428 (0%)	427/428 (100%)	HLA-E
Allograft Rejection Signaling	0	0.00203	#NUM!	1/493 (0%)	0/493 (0%)	0/493 (0%)	492/493 (100%)	HLA-E
Autoimmune Thyroid Disease Signaling	0	0.00216	#NUM!	1/463 (0%)	0/463 (0%)	0/463 (0%)	462/463 (100%)	HLA-E
Graft-versus-Host Disease Signaling	0	0.00223	#NUM!	1/449 (0%)	0/449 (0%)	0/449 (0%)	448/449 (100%)	HLA-E
Communication between Innate and Adaptive Immune Cells	0	0.00106	#NUM!	1/941 (0%)	0/941 (0%)	0/941 (0%)	940/941 (100%)	HLA-E
Altered T Cell and B Cell Signaling in Rheumatoid Arthritis	0	0.00106	#NUM!	1/943 (0%)	0/943 (0%)	0/943 (0%)	942/943 (100%)	RELB
Hematopoiesis from Pluripotent Stem Cells	0	0.00223	#NUM!	0/448 (0%)	0/448 (0%)	1/448 (0%)	447/448 (100%)	IL11
